# Supplementary material for: Oriented suspension mechanics with application to improving flow linear dichroism spectroscopy
Source: Proc Math Phys Eng Sci. 2019 Dec 18;475(2232):20190184. doi: 10.1098/rspa.2019.0184 (PMC6936618; doi:10.1098/rspa.2019.0184)
Supplement: List of calculated orientation parameter averages for steady flow [file rspa20190184supp2.csv]

PS	G*	h*	W*	nd*	u*	u	S
0	4398.1	0.0003	0.001	7.33E+17	0.1123	0.268104409	0.2744
1	2000	0.0003	0.001	1.00E+16	0.0512	0.2688	0.1584
2	2000	0.0003	0.001	1.00E+17	0.0512	0.2688	0.1583
3	2000	0.0003	0.001	1.00E+18	0.051	0.26775	0.1578
4	2000	0.0003	0.001	1.00E+19	0.0492	0.2583	0.153
5	2250	0.0003	0.001	1.00E+16	0.0576	0.2688	0.1748
6	2250	0.0003	0.001	1.00E+17	0.0576	0.2688	0.1748
7	2250	0.0003	0.001	1.00E+18	0.0574	0.267866667	0.1743
8	2250	0.0003	0.001	1.00E+19	0.0553	0.258066667	0.1692
9	2500	0.0003	0.001	1.00E+16	0.064	0.2688	0.19
10	2500	0.0003	0.001	1.00E+17	0.064	0.2688	0.1899
11	2500	0.0003	0.001	1.00E+18	0.0637	0.26754	0.1894
12	2500	0.0003	0.001	1.00E+19	0.0614	0.25788	0.1842
13	2750	0.0003	0.001	1.00E+16	0.0704	0.2688	0.2039
14	2750	0.0003	0.001	1.00E+17	0.0704	0.2688	0.2039
15	2750	0.0003	0.001	1.00E+18	0.0701	0.267654545	0.2033
16	2750	0.0003	0.001	1.00E+19	0.0675	0.257727273	0.198
17	3000	0.0003	0.001	1.00E+16	0.0768	0.2688	0.2169
18	3000	0.0003	0.001	1.00E+17	0.0768	0.2688	0.2168
19	3000	0.0003	0.001	1.00E+18	0.0765	0.26775	0.2163
20	3000	0.0003	0.001	1.00E+19	0.0737	0.25795	0.2109
21	3250	0.0003	0.001	1.00E+16	0.0832	0.2688	0.2289
22	3250	0.0003	0.001	1.00E+17	0.0832	0.2688	0.2288
23	3250	0.0003	0.001	1.00E+18	0.0829	0.267830769	0.2283
24	3250	0.0003	0.001	1.00E+19	0.0798	0.257815385	0.2228
25	3500	0.0003	0.001	1.00E+16	0.0896	0.2688	0.2401
26	3500	0.0003	0.001	1.00E+17	0.0896	0.2688	0.24
27	3500	0.0003	0.001	1.00E+18	0.0892	0.2676	0.2395
28	3500	0.0003	0.001	1.00E+19	0.086	0.258	0.234
29	3750	0.0003	0.001	1.00E+16	0.096	0.2688	0.2506
30	3750	0.0003	0.001	1.00E+17	0.096	0.2688	0.2505
31	3750	0.0003	0.001	1.00E+18	0.0956	0.26768	0.2499
32	3750	0.0003	0.001	1.00E+19	0.0921	0.25788	0.2445
33	4000	0.0003	0.001	1.00E+16	0.1024	0.2688	0.2604
34	4000	0.0003	0.001	1.00E+17	0.1024	0.2688	0.2603
35	4000	0.0003	0.001	1.00E+18	0.102	0.26775	0.2598
36	4000	0.0003	0.001	1.00E+19	0.0983	0.2580375	0.2543
37	4250	0.0003	0.001	1.00E+16	0.1088	0.2688	0.2696
38	4250	0.0003	0.001	1.00E+17	0.1088	0.2688	0.2696
39	4250	0.0003	0.001	1.00E+18	0.1084	0.267811765	0.269
40	4250	0.0003	0.001	1.00E+19	0.1045	0.258176471	0.2636
41	4500	0.0003	0.001	1.00E+16	0.1152	0.2688	0.2784
42	4500	0.0003	0.001	1.00E+17	0.1152	0.2688	0.2783
43	4500	0.0003	0.001	1.00E+18	0.1147	0.267633333	0.2778
44	4500	0.0003	0.001	1.00E+19	0.1106	0.258066667	0.2723
45	4750	0.0003	0.001	1.00E+16	0.1216	0.2688	0.2867
46	4750	0.0003	0.001	1.00E+17	0.1216	0.2688	0.2866
47	4750	0.0003	0.001	1.00E+18	0.1211	0.267694737	0.286
48	4750	0.0003	0.001	1.00E+19	0.1168	0.258189474	0.2806
49	5000	0.0003	0.001	1.00E+16	0.128	0.2688	0.2945
50	5000	0.0003	0.001	1.00E+17	0.128	0.2688	0.2944
51	5000	0.0003	0.001	1.00E+18	0.1275	0.26775	0.2939
52	5000	0.0003	0.001	1.00E+19	0.123	0.2583	0.2885
53	5250	0.0003	0.001	1.00E+16	0.1344	0.2688	0.3019
54	5250	0.0003	0.001	1.00E+17	0.1344	0.2688	0.3019
55	5250	0.0003	0.001	1.00E+18	0.1339	0.2678	0.3013
56	5250	0.0003	0.001	1.00E+19	0.1292	0.2584	0.296
57	5500	0.0003	0.001	1.00E+16	0.1408	0.2688	0.309
58	5500	0.0003	0.001	1.00E+17	0.1408	0.2688	0.309
59	5500	0.0003	0.001	1.00E+18	0.1403	0.267845455	0.3084
60	5500	0.0003	0.001	1.00E+19	0.1353	0.2583	0.3031
61	5750	0.0003	0.001	1.00E+16	0.1472	0.2688	0.3158
62	5750	0.0003	0.001	1.00E+17	0.1472	0.2688	0.3158
63	5750	0.0003	0.001	1.00E+18	0.1466	0.267704348	0.3152
64	5750	0.0003	0.001	1.00E+19	0.1415	0.258391304	0.3099
65	6000	0.0003	0.001	1.00E+16	0.1536	0.2688	0.3223
66	6000	0.0003	0.001	1.00E+17	0.1536	0.2688	0.3222
67	6000	0.0003	0.001	1.00E+18	0.153	0.26775	0.3217
68	6000	0.0003	0.001	1.00E+19	0.1477	0.258475	0.3164
69	6250	0.0003	0.001	1.00E+16	0.16	0.2688	0.3285
70	6250	0.0003	0.001	1.00E+17	0.16	0.2688	0.3284
71	6250	0.0003	0.001	1.00E+18	0.1594	0.267792	0.3279
72	6250	0.0003	0.001	1.00E+19	0.1539	0.258552	0.3226
73	6500	0.0003	0.001	1.00E+16	0.1664	0.2688	0.3344
74	6500	0.0003	0.001	1.00E+17	0.1664	0.2688	0.3344
75	6500	0.0003	0.001	1.00E+18	0.1658	0.267830769	0.3338
76	6500	0.0003	0.001	1.00E+19	0.1601	0.258623077	0.3286
77	6750	0.0003	0.001	1.00E+16	0.1728	0.2688	0.3401
78	6750	0.0003	0.001	1.00E+17	0.1728	0.2688	0.3401
79	6750	0.0003	0.001	1.00E+18	0.1721	0.267711111	0.3396
80	6750	0.0003	0.001	1.00E+19	0.1663	0.258688889	0.3344
81	7000	0.0003	0.001	1.00E+16	0.1792	0.2688	0.3456
82	7000	0.0003	0.001	1.00E+17	0.1791	0.26865	0.3456
83	7000	0.0003	0.001	1.00E+18	0.1785	0.26775	0.345
84	7000	0.0003	0.001	1.00E+19	0.1725	0.25875	0.3399
85	7250	0.0003	0.001	1.00E+16	0.1856	0.2688	0.3509
86	7250	0.0003	0.001	1.00E+17	0.1855	0.268655172	0.3509
87	7250	0.0003	0.001	1.00E+18	0.1849	0.267786207	0.3503
88	7250	0.0003	0.001	1.00E+19	0.1787	0.258806897	0.3452
89	7500	0.0003	0.001	1.00E+16	0.192	0.2688	0.356
90	7500	0.0003	0.001	1.00E+17	0.1919	0.26866	0.356
91	7500	0.0003	0.001	1.00E+18	0.1913	0.26782	0.3554
92	7500	0.0003	0.001	1.00E+19	0.1849	0.25886	0.3503
93	7750	0.0003	0.001	1.00E+16	0.1984	0.2688	0.3609
94	7750	0.0003	0.001	1.00E+17	0.1983	0.268664516	0.3609
95	7750	0.0003	0.001	1.00E+18	0.1977	0.267851613	0.3604
96	7750	0.0003	0.001	1.00E+19	0.1911	0.258909677	0.3553
97	8000	0.0003	0.001	1.00E+16	0.2048	0.2688	0.3657
98	8000	0.0003	0.001	1.00E+17	0.2047	0.26866875	0.3656
99	8000	0.0003	0.001	1.00E+18	0.2041	0.26788125	0.3651
100	8000	0.0003	0.001	1.00E+19	0.1974	0.2590875	0.3601
101	4398.1	0.0002	0.0004	7.33E+17	0.0422	0.226683113	0.215
102	4398.1	0.0002	0.0005	7.33E+17	0.0459	0.246558173	0.2146
103	4398.1	0.0002	0.00059	7.33E+17	0.0484	0.259987267	0.2137
104	4398.1	0.0002	0.00069	7.33E+17	0.0502	0.269656215	0.2128
105	4398.1	0.0002	0.00078	7.33E+17	0.0516	0.277176508	0.2121
106	4398.1	0.0002	0.00088	7.33E+17	0.0527	0.28308531	0.2116
107	4398.1	0.0002	0.00097	7.33E+17	0.0535	0.28738262	0.2112
108	4398.1	0.0002	0.00107	7.33E+17	0.0543	0.29167993	0.2108
109	4398.1	0.0002	0.00116	7.33E+17	0.0548	0.294365749	0.2105
110	4398.1	0.0002	0.00126	7.33E+17	0.0553	0.297051568	0.2103
111	4398.1	0.0002	0.00135	7.33E+17	0.0558	0.299737387	0.21
112	4398.1	0.0002	0.00145	7.33E+17	0.0562	0.301886042	0.2099
113	4398.1	0.0002	0.00155	7.33E+17	0.0565	0.303497533	0.2097
114	4398.1	0.0002	0.00164	7.33E+17	0.0568	0.305109024	0.2095
115	4398.1	0.0002	0.00174	7.33E+17	0.057	0.306183352	0.2094
116	4398.1	0.0002	0.00183	7.33E+17	0.0573	0.307794843	0.2093
117	4398.1	0.0002	0.00193	7.33E+17	0.0575	0.308869171	0.2092
118	4398.1	0.0002	0.00202	7.33E+17	0.0577	0.309943498	0.2091
119	4398.1	0.0002	0.00212	7.33E+17	0.0578	0.310480662	0.209
120	4398.1	0.0002	0.00221	7.33E+17	0.058	0.31155499	0.2089
121	4398.1	0.0002	0.00231	7.33E+17	0.0581	0.312092153	0.2088
122	4398.1	0.0002	0.0024	7.33E+17	0.0583	0.313166481	0.2088
123	4398.1	0.0002	0.0025	7.33E+17	0.0584	0.313703645	0.2087
124	4398.1	0.00021	0.0004	7.33E+17	0.0465	0.226558871	0.2248
125	4398.1	0.00021	0.0005	7.33E+17	0.0509	0.2479967	0.2246
126	4398.1	0.00021	0.00059	7.33E+17	0.0539	0.262613401	0.2236
127	4398.1	0.00021	0.00069	7.33E+17	0.0561	0.273332316	0.2226
128	4398.1	0.00021	0.00078	7.33E+17	0.0578	0.281615113	0.2218
129	4398.1	0.00021	0.00088	7.33E+17	0.0591	0.287949017	0.2212
130	4398.1	0.00021	0.00097	7.33E+17	0.0602	0.293308474	0.2207
131	4398.1	0.00021	0.00107	7.33E+17	0.061	0.297206261	0.2202
132	4398.1	0.00021	0.00116	7.33E+17	0.0617	0.300616825	0.2199
133	4398.1	0.00021	0.00126	7.33E+17	0.0624	0.304027388	0.2195
134	4398.1	0.00021	0.00135	7.33E+17	0.0629	0.306463505	0.2193
135	4398.1	0.00021	0.00145	7.33E+17	0.0633	0.308412399	0.219
136	4398.1	0.00021	0.00155	7.33E+17	0.0637	0.310361292	0.2188
137	4398.1	0.00021	0.00164	7.33E+17	0.0641	0.312310186	0.2187
138	4398.1	0.00021	0.00174	7.33E+17	0.0644	0.313771856	0.2185
139	4398.1	0.00021	0.00183	7.33E+17	0.0647	0.315233526	0.2184
140	4398.1	0.00021	0.00193	7.33E+17	0.0649	0.316207973	0.2182
141	4398.1	0.00021	0.00202	7.33E+17	0.0652	0.317669643	0.2181
142	4398.1	0.00021	0.00212	7.33E+17	0.0654	0.31864409	0.218
143	4398.1	0.00021	0.00221	7.33E+17	0.0655	0.319131313	0.2179
144	4398.1	0.00021	0.00231	7.33E+17	0.0657	0.32010576	0.2178
145	4398.1	0.00021	0.0024	7.33E+17	0.0659	0.321080207	0.2177
146	4398.1	0.00021	0.0025	7.33E+17	0.066	0.32156743	0.2176
147	4398.1	0.00023	0.0004	7.33E+17	0.0508	0.206335877	0.234
148	4398.1	0.00023	0.0005	7.33E+17	0.0561	0.227863046	0.2341
149	4398.1	0.00023	0.00059	7.33E+17	0.0597	0.242485273	0.2331
150	4398.1	0.00023	0.00069	7.33E+17	0.0623	0.253045771	0.2321
151	4398.1	0.00023	0.00078	7.33E+17	0.0643	0.261169231	0.2311
152	4398.1	0.00023	0.00088	7.33E+17	0.0658	0.267261825	0.2303
153	4398.1	0.00023	0.00097	7.33E+17	0.0671	0.272542074	0.2297
154	4398.1	0.00023	0.00107	7.33E+17	0.0681	0.276603804	0.2292
155	4398.1	0.00023	0.00116	7.33E+17	0.069	0.280259361	0.2288
156	4398.1	0.00023	0.00126	7.33E+17	0.0697	0.283102572	0.2284
157	4398.1	0.00023	0.00135	7.33E+17	0.0703	0.28553961	0.2281
158	4398.1	0.00023	0.00145	7.33E+17	0.0709	0.287976648	0.2278
159	4398.1	0.00023	0.00155	7.33E+17	0.0714	0.290007513	0.2276
160	4398.1	0.00023	0.00164	7.33E+17	0.0718	0.291632205	0.2273
161	4398.1	0.00023	0.00174	7.33E+17	0.0721	0.292850724	0.2272
162	4398.1	0.00023	0.00183	7.33E+17	0.0725	0.294475416	0.227
163	4398.1	0.00023	0.00193	7.33E+17	0.0728	0.295693935	0.2268
164	4398.1	0.00023	0.00202	7.33E+17	0.0731	0.296912453	0.2267
165	4398.1	0.00023	0.00212	7.33E+17	0.0733	0.297724799	0.2266
166	4398.1	0.00023	0.00221	7.33E+17	0.0735	0.298537145	0.2264
167	4398.1	0.00023	0.00231	7.33E+17	0.0737	0.299349491	0.2263
168	4398.1	0.00023	0.0024	7.33E+17	0.0739	0.300161837	0.2262
169	4398.1	0.00023	0.0025	7.33E+17	0.0741	0.300974183	0.2261
170	4398.1	0.00024	0.0004	7.33E+17	0.0552	0.205912781	0.2426
171	4398.1	0.00024	0.0005	7.33E+17	0.0613	0.228667635	0.2432
172	4398.1	0.00024	0.00059	7.33E+17	0.0655	0.244334912	0.2422
173	4398.1	0.00024	0.00069	7.33E+17	0.0686	0.255898854	0.2411
174	4398.1	0.00024	0.00078	7.33E+17	0.071	0.264851584	0.24
175	4398.1	0.00024	0.00088	7.33E+17	0.0728	0.271566131	0.2391
176	4398.1	0.00024	0.00097	7.33E+17	0.0743	0.277161587	0.2384
177	4398.1	0.00024	0.00107	7.33E+17	0.0755	0.281637952	0.2378
178	4398.1	0.00024	0.00116	7.33E+17	0.0766	0.285741286	0.2373
179	4398.1	0.00024	0.00126	7.33E+17	0.0774	0.288725529	0.2369
180	4398.1	0.00024	0.00135	7.33E+17	0.0782	0.291709772	0.2365
181	4398.1	0.00024	0.00145	7.33E+17	0.0788	0.293947955	0.2362
182	4398.1	0.00024	0.00155	7.33E+17	0.0794	0.296186137	0.2359
183	4398.1	0.00024	0.00164	7.33E+17	0.0799	0.298051289	0.2356
184	4398.1	0.00024	0.00174	7.33E+17	0.0803	0.299543411	0.2354
185	4398.1	0.00024	0.00183	7.33E+17	0.0807	0.301035532	0.2352
186	4398.1	0.00024	0.00193	7.33E+17	0.0811	0.302527654	0.235
187	4398.1	0.00024	0.00202	7.33E+17	0.0814	0.303646745	0.2349
188	4398.1	0.00024	0.00212	7.33E+17	0.0817	0.304765836	0.2347
189	4398.1	0.00024	0.00221	7.33E+17	0.0819	0.305511897	0.2346
190	4398.1	0.00024	0.00231	7.33E+17	0.0822	0.306630988	0.2345
191	4398.1	0.00024	0.0024	7.33E+17	0.0824	0.307377049	0.2344
192	4398.1	0.00024	0.0025	7.33E+17	0.0826	0.30812311	0.2342
193	4398.1	0.00025	0.0004	7.33E+17	0.0595	0.204551966	0.2507
194	4398.1	0.00025	0.0005	7.33E+17	0.0666	0.228960688	0.2517
195	4398.1	0.00025	0.00059	7.33E+17	0.0715	0.245806144	0.2509
196	4398.1	0.00025	0.00069	7.33E+17	0.0752	0.258526182	0.2497
197	4398.1	0.00025	0.00078	7.33E+17	0.0779	0.267808372	0.2486
198	4398.1	0.00025	0.00088	7.33E+17	0.0801	0.275371638	0.2476
199	4398.1	0.00025	0.00097	7.33E+17	0.0818	0.28121598	0.2467
200	4398.1	0.00025	0.00107	7.33E+17	0.0833	0.286372752	0.2461
201	4398.1	0.00025	0.00116	7.33E+17	0.0844	0.290154385	0.2455
202	4398.1	0.00025	0.00126	7.33E+17	0.0855	0.293936018	0.245
203	4398.1	0.00025	0.00135	7.33E+17	0.0863	0.296686296	0.2446
204	4398.1	0.00025	0.00145	7.33E+17	0.0871	0.299436575	0.2442
205	4398.1	0.00025	0.00155	7.33E+17	0.0877	0.301499284	0.2439
206	4398.1	0.00025	0.00164	7.33E+17	0.0883	0.303561993	0.2436
207	4398.1	0.00025	0.00174	7.33E+17	0.0888	0.305280917	0.2433
208	4398.1	0.00025	0.00183	7.33E+17	0.0893	0.306999841	0.2431
209	4398.1	0.00025	0.00193	7.33E+17	0.0897	0.30837498	0.2429
210	4398.1	0.00025	0.00202	7.33E+17	0.0901	0.309750119	0.2427
211	4398.1	0.00025	0.00212	7.33E+17	0.0904	0.310781474	0.2425
212	4398.1	0.00025	0.00221	7.33E+17	0.0908	0.312156613	0.2424
213	4398.1	0.00025	0.00231	7.33E+17	0.0911	0.313187968	0.2422
214	4398.1	0.00025	0.0024	7.33E+17	0.0913	0.313875537	0.2421
215	4398.1	0.00025	0.0025	7.33E+17	0.0916	0.314906892	0.242
216	4398.1	0.00027	0.0004	7.33E+17	0.0638	0.188044164	0.2582
217	4398.1	0.00027	0.0005	7.33E+17	0.0719	0.211918109	0.2598
218	4398.1	0.00027	0.00059	7.33E+17	0.0776	0.228718293	0.2592
219	4398.1	0.00027	0.00069	7.33E+17	0.0819	0.241392116	0.258
220	4398.1	0.00027	0.00078	7.33E+17	0.0851	0.250823798	0.2568
221	4398.1	0.00027	0.00088	7.33E+17	0.0876	0.2581923	0.2557
222	4398.1	0.00027	0.00097	7.33E+17	0.0896	0.264087102	0.2548
223	4398.1	0.00027	0.00107	7.33E+17	0.0913	0.269097683	0.254
224	4398.1	0.00027	0.00116	7.33E+17	0.0926	0.272929304	0.2533
225	4398.1	0.00027	0.00126	7.33E+17	0.0938	0.276466184	0.2528
226	4398.1	0.00027	0.00135	7.33E+17	0.0948	0.279413585	0.2523
227	4398.1	0.00027	0.00145	7.33E+17	0.0957	0.282066246	0.2519
228	4398.1	0.00027	0.00155	7.33E+17	0.0965	0.284424166	0.2515
229	4398.1	0.00027	0.00164	7.33E+17	0.0972	0.286487347	0.2512
230	4398.1	0.00027	0.00174	7.33E+17	0.0978	0.288255787	0.2509
231	4398.1	0.00027	0.00183	7.33E+17	0.0983	0.289729488	0.2506
232	4398.1	0.00027	0.00193	7.33E+17	0.0988	0.291203188	0.2504
233	4398.1	0.00027	0.00202	7.33E+17	0.0992	0.292382148	0.2502
234	4398.1	0.00027	0.00212	7.33E+17	0.0996	0.293561108	0.25
235	4398.1	0.00027	0.00221	7.33E+17	0.1	0.294740069	0.2498
236	4398.1	0.00027	0.00231	7.33E+17	0.1003	0.295624289	0.2497
237	4398.1	0.00027	0.0024	7.33E+17	0.1006	0.296508509	0.2495
238	4398.1	0.00027	0.0025	7.33E+17	0.1009	0.297392729	0.2494
239	4398.1	0.00028	0.0004	7.33E+17	0.068	0.186362942	0.2651
240	4398.1	0.00028	0.0005	7.33E+17	0.0773	0.211850815	0.2675
241	4398.1	0.00028	0.00059	7.33E+17	0.0838	0.22966492	0.2671
242	4398.1	0.00028	0.00069	7.33E+17	0.0887	0.243094015	0.266
243	4398.1	0.00028	0.00078	7.33E+17	0.0924	0.253234351	0.2647
244	4398.1	0.00028	0.00088	7.33E+17	0.0953	0.261182183	0.2635
245	4398.1	0.00028	0.00097	7.33E+17	0.0976	0.267485635	0.2625
246	4398.1	0.00028	0.00107	7.33E+17	0.0995	0.272692835	0.2616
247	4398.1	0.00028	0.00116	7.33E+17	0.1011	0.277077845	0.2609
248	4398.1	0.00028	0.00126	7.33E+17	0.1025	0.280914729	0.2603
249	4398.1	0.00028	0.00135	7.33E+17	0.1037	0.284203487	0.2597
250	4398.1	0.00028	0.00145	7.33E+17	0.1047	0.286944119	0.2593
251	4398.1	0.00028	0.00155	7.33E+17	0.1056	0.289410687	0.2589
252	4398.1	0.00028	0.00164	7.33E+17	0.1064	0.291603192	0.2585
253	4398.1	0.00028	0.00174	7.33E+17	0.1071	0.293521634	0.2582
254	4398.1	0.00028	0.00183	7.33E+17	0.1077	0.295166013	0.2579
255	4398.1	0.00028	0.00193	7.33E+17	0.1082	0.296536329	0.2576
256	4398.1	0.00028	0.00202	7.33E+17	0.1088	0.298180708	0.2574
257	4398.1	0.00028	0.00212	7.33E+17	0.1092	0.299276961	0.2572
258	4398.1	0.00028	0.00221	7.33E+17	0.1096	0.300373213	0.257
259	4398.1	0.00028	0.00231	7.33E+17	0.11	0.301469466	0.2568
260	4398.1	0.00028	0.0024	7.33E+17	0.1104	0.302565718	0.2566
261	4398.1	0.00028	0.0025	7.33E+17	0.1107	0.303387908	0.2565
262	4398.1	0.00029	0.0004	7.33E+17	0.0722	0.184462424	0.2716
263	4398.1	0.00029	0.0005	7.33E+17	0.0826	0.211033188	0.2747
264	4398.1	0.00029	0.00059	7.33E+17	0.0901	0.230194797	0.2747
265	4398.1	0.00029	0.00069	7.33E+17	0.0957	0.244502132	0.2736
266	4398.1	0.00029	0.00078	7.33E+17	0.0999	0.255232633	0.2723
267	4398.1	0.00029	0.00088	7.33E+17	0.1032	0.263663741	0.271
268	4398.1	0.00029	0.00097	7.33E+17	0.1059	0.270561921	0.2699
269	4398.1	0.00029	0.00107	7.33E+17	0.1081	0.276182659	0.269
270	4398.1	0.00029	0.00116	7.33E+17	0.1099	0.280781445	0.2682
271	4398.1	0.00029	0.00126	7.33E+17	0.1115	0.284869255	0.2675
272	4398.1	0.00029	0.00135	7.33E+17	0.1128	0.288190601	0.2669
273	4398.1	0.00029	0.00145	7.33E+17	0.114	0.291256458	0.2664
274	4398.1	0.00029	0.00155	7.33E+17	0.115	0.29381134	0.2659
275	4398.1	0.00029	0.00164	7.33E+17	0.1159	0.296110733	0.2655
276	4398.1	0.00029	0.00174	7.33E+17	0.1167	0.298154638	0.2652
277	4398.1	0.00029	0.00183	7.33E+17	0.1174	0.299943055	0.2649
278	4398.1	0.00029	0.00193	7.33E+17	0.1181	0.301731471	0.2646
279	4398.1	0.00029	0.00202	7.33E+17	0.1187	0.3032644	0.2643
280	4398.1	0.00029	0.00212	7.33E+17	0.1192	0.304541841	0.2641
281	4398.1	0.00029	0.00221	7.33E+17	0.1197	0.305819281	0.2639
282	4398.1	0.00029	0.00231	7.33E+17	0.1201	0.306841234	0.2637
283	4398.1	0.00029	0.0024	7.33E+17	0.1205	0.307863186	0.2635
284	4398.1	0.00029	0.0025	7.33E+17	0.1209	0.308885139	0.2633
285	4398.1	0.0003	0.0004	7.33E+17	0.0763	0.182158205	0.2776
286	4398.1	0.0003	0.0005	7.33E+17	0.088	0.210090721	0.2815
287	4398.1	0.0003	0.00059	7.33E+17	0.0964	0.230144835	0.2819
288	4398.1	0.0003	0.00069	7.33E+17	0.1027	0.245185421	0.2809
289	4398.1	0.0003	0.00078	7.33E+17	0.1075	0.256644915	0.2796
290	4398.1	0.0003	0.00088	7.33E+17	0.1113	0.265717014	0.2783
291	4398.1	0.0003	0.00097	7.33E+17	0.1144	0.273117937	0.2771
292	4398.1	0.0003	0.00107	7.33E+17	0.1169	0.279086424	0.2761
293	4398.1	0.0003	0.00116	7.33E+17	0.119	0.284099952	0.2752
294	4398.1	0.0003	0.00126	7.33E+17	0.1208	0.288397262	0.2745
295	4398.1	0.0003	0.00135	7.33E+17	0.1223	0.291978354	0.2738
296	4398.1	0.0003	0.00145	7.33E+17	0.1236	0.295081967	0.2732
297	4398.1	0.0003	0.00155	7.33E+17	0.1248	0.297946841	0.2727
298	4398.1	0.0003	0.00164	7.33E+17	0.1258	0.300334235	0.2723
299	4398.1	0.0003	0.00174	7.33E+17	0.1267	0.30248289	0.2719
300	4398.1	0.0003	0.00183	7.33E+17	0.1275	0.304392806	0.2716
301	4398.1	0.0003	0.00193	7.33E+17	0.1283	0.306302722	0.2712
302	4398.1	0.0003	0.00202	7.33E+17	0.1289	0.307735158	0.271
303	4398.1	0.0003	0.00212	7.33E+17	0.1296	0.309406335	0.2707
304	4398.1	0.0003	0.00221	7.33E+17	0.1301	0.310600032	0.2705
305	4398.1	0.0003	0.00231	7.33E+17	0.1306	0.311793729	0.2702
306	4398.1	0.0003	0.0024	7.33E+17	0.1311	0.312987426	0.27
307	4398.1	0.0003	0.0025	7.33E+17	0.1315	0.313942384	0.2699
308	4398.1	0.00032	0.0004	7.33E+17	0.0803	0.168493169	0.2832
309	4398.1	0.00032	0.0005	7.33E+17	0.0933	0.195771017	0.2879
310	4398.1	0.00032	0.00059	7.33E+17	0.1028	0.215704829	0.2887
311	4398.1	0.00032	0.00069	7.33E+17	0.1099	0.23060273	0.2879
312	4398.1	0.00032	0.00078	7.33E+17	0.1153	0.241933528	0.2866
313	4398.1	0.00032	0.00088	7.33E+17	0.1196	0.250956201	0.2853
314	4398.1	0.00032	0.00097	7.33E+17	0.1231	0.258300237	0.284
315	4398.1	0.00032	0.00107	7.33E+17	0.1259	0.264175466	0.2829
316	4398.1	0.00032	0.00116	7.33E+17	0.1283	0.269211376	0.282
317	4398.1	0.00032	0.00126	7.33E+17	0.1303	0.273407968	0.2812
318	4398.1	0.00032	0.00135	7.33E+17	0.1321	0.277184901	0.2805
319	4398.1	0.00032	0.00145	7.33E+17	0.1336	0.280332345	0.2799
320	4398.1	0.00032	0.00155	7.33E+17	0.1349	0.28306013	0.2793
321	4398.1	0.00032	0.00164	7.33E+17	0.1361	0.285578085	0.2788
322	4398.1	0.00032	0.00174	7.33E+17	0.1371	0.287676381	0.2784
323	4398.1	0.00032	0.00183	7.33E+17	0.138	0.289564848	0.278
324	4398.1	0.00032	0.00193	7.33E+17	0.1389	0.291453314	0.2777
325	4398.1	0.00032	0.00202	7.33E+17	0.1396	0.292922121	0.2774
326	4398.1	0.00032	0.00212	7.33E+17	0.1403	0.294390928	0.2771
327	4398.1	0.00032	0.00221	7.33E+17	0.1409	0.295649906	0.2768
328	4398.1	0.00032	0.00231	7.33E+17	0.1415	0.296908884	0.2766
329	4398.1	0.00032	0.0024	7.33E+17	0.142	0.297958032	0.2764
330	4398.1	0.00032	0.0025	7.33E+17	0.1425	0.29900718	0.2762
331	4398.1	0.00033	0.0004	7.33E+17	0.0843	0.166328398	0.2884
332	4398.1	0.00033	0.0005	7.33E+17	0.0986	0.194543061	0.294
333	4398.1	0.00033	0.00059	7.33E+17	0.1092	0.215457426	0.2952
334	4398.1	0.00033	0.00069	7.33E+17	0.1171	0.231044548	0.2946
335	4398.1	0.00033	0.00078	7.33E+17	0.1233	0.243277478	0.2934
336	4398.1	0.00033	0.00088	7.33E+17	0.1281	0.252748134	0.2921
337	4398.1	0.00033	0.00097	7.33E+17	0.132	0.260443043	0.2908
338	4398.1	0.00033	0.00107	7.33E+17	0.1352	0.266756813	0.2896
339	4398.1	0.00033	0.00116	7.33E+17	0.1379	0.272084057	0.2886
340	4398.1	0.00033	0.00126	7.33E+17	0.1402	0.27662208	0.2877
341	4398.1	0.00033	0.00135	7.33E+17	0.1421	0.280370881	0.2869
342	4398.1	0.00033	0.00145	7.33E+17	0.1438	0.283725072	0.2863
343	4398.1	0.00033	0.00155	7.33E+17	0.1453	0.286684652	0.2857
344	4398.1	0.00033	0.00164	7.33E+17	0.1466	0.289249622	0.2852
345	4398.1	0.00033	0.00174	7.33E+17	0.1478	0.291617286	0.2847
346	4398.1	0.00033	0.00183	7.33E+17	0.1488	0.293590339	0.2843
347	4398.1	0.00033	0.00193	7.33E+17	0.1498	0.295563392	0.2839
348	4398.1	0.00033	0.00202	7.33E+17	0.1506	0.297141835	0.2836
349	4398.1	0.00033	0.00212	7.33E+17	0.1514	0.298720278	0.2833
350	4398.1	0.00033	0.00221	7.33E+17	0.1521	0.300101415	0.283
351	4398.1	0.00033	0.00231	7.33E+17	0.1528	0.301482552	0.2827
352	4398.1	0.00033	0.0024	7.33E+17	0.1534	0.302666384	0.2825
353	4398.1	0.00033	0.0025	7.33E+17	0.1539	0.303652911	0.2823
354	4398.1	0.00034	0.0004	7.33E+17	0.0882	0.16393718	0.2932
355	4398.1	0.00034	0.0005	7.33E+17	0.1039	0.193118741	0.2997
356	4398.1	0.00034	0.00059	7.33E+17	0.1156	0.21486551	0.3014
357	4398.1	0.00034	0.00069	7.33E+17	0.1245	0.231407924	0.3011
358	4398.1	0.00034	0.00078	7.33E+17	0.1313	0.244047072	0.2999
359	4398.1	0.00034	0.00088	7.33E+17	0.1367	0.254084042	0.2986
360	4398.1	0.00034	0.00097	7.33E+17	0.1411	0.262262314	0.2972
361	4398.1	0.00034	0.00107	7.33E+17	0.1447	0.268953627	0.296
362	4398.1	0.00034	0.00116	7.33E+17	0.1477	0.274529722	0.2949
363	4398.1	0.00034	0.00126	7.33E+17	0.1503	0.279362337	0.294
364	4398.1	0.00034	0.00135	7.33E+17	0.1525	0.283451473	0.2932
365	4398.1	0.00034	0.00145	7.33E+17	0.1544	0.286983	0.2925
366	4398.1	0.00034	0.00155	7.33E+17	0.1561	0.290142787	0.2918
367	4398.1	0.00034	0.00164	7.33E+17	0.1575	0.292744964	0.2913
368	4398.1	0.00034	0.00174	7.33E+17	0.1588	0.295161272	0.2908
369	4398.1	0.00034	0.00183	7.33E+17	0.16	0.297391709	0.2903
370	4398.1	0.00034	0.00193	7.33E+17	0.1611	0.299436277	0.2899
371	4398.1	0.00034	0.00202	7.33E+17	0.162	0.301109106	0.2895
372	4398.1	0.00034	0.00212	7.33E+17	0.1629	0.302781934	0.2892
373	4398.1	0.00034	0.00221	7.33E+17	0.1637	0.304268893	0.2889
374	4398.1	0.00034	0.00231	7.33E+17	0.1644	0.305569982	0.2886
375	4398.1	0.00034	0.0024	7.33E+17	0.1651	0.30687107	0.2884
376	4398.1	0.00034	0.0025	7.33E+17	0.1657	0.307986289	0.2881
377	4398.1	0.00036	0.0004	7.33E+17	0.0919	0.152362194	0.2977
378	4398.1	0.00036	0.0005	7.33E+17	0.1091	0.180878296	0.305
379	4398.1	0.00036	0.00059	7.33E+17	0.122	0.202265372	0.3073
380	4398.1	0.00036	0.00069	7.33E+17	0.1318	0.218512918	0.3072
381	4398.1	0.00036	0.00078	7.33E+17	0.1394	0.231113056	0.3062
382	4398.1	0.00036	0.00088	7.33E+17	0.1455	0.241226325	0.3049
383	4398.1	0.00036	0.00097	7.33E+17	0.1504	0.249350098	0.3035
384	4398.1	0.00036	0.00107	7.33E+17	0.1544	0.25598175	0.3022
385	4398.1	0.00036	0.00116	7.33E+17	0.1578	0.261618654	0.3011
386	4398.1	0.00036	0.00126	7.33E+17	0.1606	0.26626081	0.3001
387	4398.1	0.00036	0.00135	7.33E+17	0.1631	0.270405592	0.2992
388	4398.1	0.00036	0.00145	7.33E+17	0.1652	0.273887209	0.2985
389	4398.1	0.00036	0.00155	7.33E+17	0.1671	0.277037243	0.2978
390	4398.1	0.00036	0.00164	7.33E+17	0.1687	0.279689904	0.2972
391	4398.1	0.00036	0.00174	7.33E+17	0.1702	0.282176773	0.2966
392	4398.1	0.00036	0.00183	7.33E+17	0.1715	0.28433206	0.2962
393	4398.1	0.00036	0.00193	7.33E+17	0.1727	0.286321556	0.2957
394	4398.1	0.00036	0.00202	7.33E+17	0.1738	0.28814526	0.2953
395	4398.1	0.00036	0.00212	7.33E+17	0.1748	0.289803173	0.295
396	4398.1	0.00036	0.00221	7.33E+17	0.1757	0.291295294	0.2947
397	4398.1	0.00036	0.00231	7.33E+17	0.1765	0.292621624	0.2944
398	4398.1	0.00036	0.0024	7.33E+17	0.1772	0.293782164	0.2941
399	4398.1	0.00036	0.0025	7.33E+17	0.1779	0.294942703	0.2938
400	4398.1	0.00037	0.0004	7.33E+17	0.0956	0.15004487	0.3019
401	4398.1	0.00037	0.0005	7.33E+17	0.1142	0.179237701	0.31
402	4398.1	0.00037	0.00059	7.33E+17	0.1284	0.2015247	0.3128
403	4398.1	0.00037	0.00069	7.33E+17	0.1392	0.218475376	0.3131
404	4398.1	0.00037	0.00078	7.33E+17	0.1477	0.231816186	0.3122
405	4398.1	0.00037	0.00088	7.33E+17	0.1544	0.242331883	0.311
406	4398.1	0.00037	0.00097	7.33E+17	0.1598	0.250807221	0.3096
407	4398.1	0.00037	0.00107	7.33E+17	0.1643	0.257870002	0.3083
408	4398.1	0.00037	0.00116	7.33E+17	0.1681	0.263834129	0.3071
409	4398.1	0.00037	0.00126	7.33E+17	0.1712	0.268699601	0.306
410	4398.1	0.00037	0.00135	7.33E+17	0.174	0.27309422	0.3051
411	4398.1	0.00037	0.00145	7.33E+17	0.1764	0.276861037	0.3043
412	4398.1	0.00037	0.00155	7.33E+17	0.1784	0.280000051	0.3036
413	4398.1	0.00037	0.00164	7.33E+17	0.1803	0.282982114	0.3029
414	4398.1	0.00037	0.00174	7.33E+17	0.1819	0.285493326	0.3023
415	4398.1	0.00037	0.00183	7.33E+17	0.1834	0.287847586	0.3018
416	4398.1	0.00037	0.00193	7.33E+17	0.1847	0.289887945	0.3014
417	4398.1	0.00037	0.00202	7.33E+17	0.1859	0.291771354	0.3009
418	4398.1	0.00037	0.00212	7.33E+17	0.187	0.293497811	0.3006
419	4398.1	0.00037	0.00221	7.33E+17	0.188	0.295067318	0.3002
420	4398.1	0.00037	0.00231	7.33E+17	0.1889	0.296479875	0.2999
421	4398.1	0.00037	0.0024	7.33E+17	0.1897	0.29773548	0.2996
422	4398.1	0.00037	0.0025	7.33E+17	0.1905	0.298991086	0.2993
423	4398.1	0.00038	0.0004	7.33E+17	0.0992	0.147608439	0.3058
424	4398.1	0.00038	0.0005	7.33E+17	0.1193	0.177517004	0.3147
425	4398.1	0.00038	0.00059	7.33E+17	0.1347	0.200432024	0.3181
426	4398.1	0.00038	0.00069	7.33E+17	0.1466	0.218139084	0.3187
427	4398.1	0.00038	0.00078	7.33E+17	0.156	0.232126174	0.318
428	4398.1	0.00038	0.00088	7.33E+17	0.1634	0.243137288	0.3168
429	4398.1	0.00038	0.00097	7.33E+17	0.1694	0.252065218	0.3155
430	4398.1	0.00038	0.00107	7.33E+17	0.1744	0.259505159	0.3141
431	4398.1	0.00038	0.00116	7.33E+17	0.1785	0.265605911	0.3129
432	4398.1	0.00038	0.00126	7.33E+17	0.1821	0.270962669	0.3118
433	4398.1	0.00038	0.00135	7.33E+17	0.1851	0.275426634	0.3108
434	4398.1	0.00038	0.00145	7.33E+17	0.1877	0.279295403	0.3099
435	4398.1	0.00038	0.00155	7.33E+17	0.1901	0.282866575	0.3092
436	4398.1	0.00038	0.00164	7.33E+17	0.1921	0.285842552	0.3085
437	4398.1	0.00038	0.00174	7.33E+17	0.1939	0.288520931	0.3079
438	4398.1	0.00038	0.00183	7.33E+17	0.1955	0.290901712	0.3073
439	4398.1	0.00038	0.00193	7.33E+17	0.197	0.293133695	0.3068
440	4398.1	0.00038	0.00202	7.33E+17	0.1983	0.295068079	0.3064
441	4398.1	0.00038	0.00212	7.33E+17	0.1995	0.296853665	0.306
442	4398.1	0.00038	0.00221	7.33E+17	0.2007	0.298639251	0.3056
443	4398.1	0.00038	0.00231	7.33E+17	0.2017	0.30012724	0.3053
444	4398.1	0.00038	0.0024	7.33E+17	0.2026	0.301466429	0.305
445	4398.1	0.00038	0.0025	7.33E+17	0.2035	0.302805618	0.3047
446	4398.1	0.0004	0.0004	7.33E+17	0.1027	0.137916799	0.3094
447	4398.1	0.0004	0.0005	7.33E+17	0.1242	0.166789352	0.3192
448	4398.1	0.0004	0.00059	7.33E+17	0.141	0.189350231	0.3231
449	4398.1	0.0004	0.00069	7.33E+17	0.1541	0.206942344	0.3241
450	4398.1	0.0004	0.00078	7.33E+17	0.1643	0.220640021	0.3236
451	4398.1	0.0004	0.00088	7.33E+17	0.1725	0.231651878	0.3225
452	4398.1	0.0004	0.00097	7.33E+17	0.1791	0.24051508	0.3212
453	4398.1	0.0004	0.00107	7.33E+17	0.1846	0.247901082	0.3198
454	4398.1	0.0004	0.00116	7.33E+17	0.1892	0.254078466	0.3185
455	4398.1	0.0004	0.00126	7.33E+17	0.1931	0.259315813	0.3174
456	4398.1	0.0004	0.00135	7.33E+17	0.1965	0.263881705	0.3163
457	4398.1	0.0004	0.00145	7.33E+17	0.1994	0.267776142	0.3154
458	4398.1	0.0004	0.00155	7.33E+17	0.202	0.271267707	0.3146
459	4398.1	0.0004	0.00164	7.33E+17	0.2042	0.274222107	0.3139
460	4398.1	0.0004	0.00174	7.33E+17	0.2062	0.276907926	0.3132
461	4398.1	0.0004	0.00183	7.33E+17	0.208	0.279325163	0.3127
462	4398.1	0.0004	0.00193	7.33E+17	0.2097	0.281608109	0.3121
463	4398.1	0.0004	0.00202	7.33E+17	0.2111	0.283488182	0.3117
464	4398.1	0.0004	0.00212	7.33E+17	0.2125	0.285368256	0.3112
465	4398.1	0.0004	0.00221	7.33E+17	0.2137	0.286979747	0.3108
466	4398.1	0.0004	0.00231	7.33E+17	0.2148	0.288456947	0.3105
467	4398.1	0.0004	0.0024	7.33E+17	0.2158	0.289799857	0.3101
468	4398.1	0.0004	0.0025	7.33E+17	0.2168	0.291142766	0.3098
469	4398.1	0.00041	0.0004	7.33E+17	0.106	0.135489257	0.3127
470	4398.1	0.00041	0.0005	7.33E+17	0.1291	0.165015689	0.3233
471	4398.1	0.00041	0.00059	7.33E+17	0.1473	0.188278939	0.3279
472	4398.1	0.00041	0.00069	7.33E+17	0.1615	0.206429387	0.3292
473	4398.1	0.00041	0.00078	7.33E+17	0.1727	0.220745233	0.329
474	4398.1	0.00041	0.00088	7.33E+17	0.1817	0.232249037	0.328
475	4398.1	0.00041	0.00097	7.33E+17	0.189	0.241579901	0.3267
476	4398.1	0.00041	0.00107	7.33E+17	0.195	0.249249105	0.3253
477	4398.1	0.00041	0.00116	7.33E+17	0.2001	0.255767927	0.324
478	4398.1	0.00041	0.00126	7.33E+17	0.2044	0.26126419	0.3228
479	4398.1	0.00041	0.00135	7.33E+17	0.2081	0.265993532	0.3217
480	4398.1	0.00041	0.00145	7.33E+17	0.2113	0.270083773	0.3208
481	4398.1	0.00041	0.00155	7.33E+17	0.2141	0.273662735	0.3199
482	4398.1	0.00041	0.00164	7.33E+17	0.2166	0.276858236	0.3192
483	4398.1	0.00041	0.00174	7.33E+17	0.2188	0.279670277	0.3185
484	4398.1	0.00041	0.00183	7.33E+17	0.2208	0.282226678	0.3179
485	4398.1	0.00041	0.00193	7.33E+17	0.2226	0.284527439	0.3173
486	4398.1	0.00041	0.00202	7.33E+17	0.2242	0.28657256	0.3168
487	4398.1	0.00041	0.00212	7.33E+17	0.2257	0.288489861	0.3163
488	4398.1	0.00041	0.00221	7.33E+17	0.2271	0.290279342	0.3159
489	4398.1	0.00041	0.00231	7.33E+17	0.2283	0.291813182	0.3155
490	4398.1	0.00041	0.0024	7.33E+17	0.2294	0.293219203	0.3152
491	4398.1	0.00041	0.0025	7.33E+17	0.2305	0.294625224	0.3149
492	4398.1	0.00042	0.0004	7.33E+17	0.1093	0.133133788	0.3158
493	4398.1	0.00042	0.0005	7.33E+17	0.1339	0.163098026	0.3273
494	4398.1	0.00042	0.00059	7.33E+17	0.1535	0.186971972	0.3324
495	4398.1	0.00042	0.00069	7.33E+17	0.1689	0.205730072	0.3341
496	4398.1	0.00042	0.00078	7.33E+17	0.1811	0.220590385	0.3341
497	4398.1	0.00042	0.00088	7.33E+17	0.191	0.232649163	0.3332
498	4398.1	0.00042	0.00097	7.33E+17	0.199	0.242393631	0.332
499	4398.1	0.00042	0.00107	7.33E+17	0.2056	0.250432817	0.3306
500	4398.1	0.00042	0.00116	7.33E+17	0.2112	0.257253944	0.3293
501	4398.1	0.00042	0.00126	7.33E+17	0.2159	0.262978819	0.3281
502	4398.1	0.00042	0.00135	7.33E+17	0.2199	0.267851053	0.327
503	4398.1	0.00042	0.00145	7.33E+17	0.2235	0.272236063	0.326
504	4398.1	0.00042	0.00155	7.33E+17	0.2266	0.276012044	0.3251
505	4398.1	0.00042	0.00164	7.33E+17	0.2293	0.279300802	0.3243
506	4398.1	0.00042	0.00174	7.33E+17	0.2317	0.282224142	0.3236
507	4398.1	0.00042	0.00183	7.33E+17	0.2339	0.284903871	0.3229
508	4398.1	0.00042	0.00193	7.33E+17	0.2359	0.287339988	0.3223
509	4398.1	0.00042	0.00202	7.33E+17	0.2377	0.289532493	0.3218
510	4398.1	0.00042	0.00212	7.33E+17	0.2393	0.291481386	0.3213
511	4398.1	0.00042	0.00221	7.33E+17	0.2408	0.293308474	0.3209
512	4398.1	0.00042	0.00231	7.33E+17	0.2421	0.29489195	0.3205
513	4398.1	0.00042	0.0024	7.33E+17	0.2434	0.296475426	0.3201
514	4398.1	0.00042	0.0025	7.33E+17	0.2445	0.29781529	0.3198
515	4398.1	0.00043	0.0004	7.33E+17	0.1124	0.130615919	0.3187
516	4398.1	0.00043	0.0005	7.33E+17	0.1386	0.161061978	0.331
517	4398.1	0.00043	0.00059	7.33E+17	0.1596	0.185465308	0.3367
518	4398.1	0.00043	0.00069	7.33E+17	0.1763	0.204871765	0.3388
519	4398.1	0.00043	0.00078	7.33E+17	0.1896	0.220327208	0.339
520	4398.1	0.00043	0.00088	7.33E+17	0.2003	0.232761285	0.3383
521	4398.1	0.00043	0.00097	7.33E+17	0.209	0.242871236	0.3371
522	4398.1	0.00043	0.00107	7.33E+17	0.2163	0.251354299	0.3358
523	4398.1	0.00043	0.00116	7.33E+17	0.2224	0.258442885	0.3345
524	4398.1	0.00043	0.00126	7.33E+17	0.2276	0.264485614	0.3332
525	4398.1	0.00043	0.00135	7.33E+17	0.232	0.269598693	0.3321
526	4398.1	0.00043	0.00145	7.33E+17	0.2359	0.27413074	0.331
527	4398.1	0.00043	0.00155	7.33E+17	0.2393	0.278081755	0.3301
528	4398.1	0.00043	0.00164	7.33E+17	0.2423	0.281567945	0.3293
529	4398.1	0.00043	0.00174	7.33E+17	0.2449	0.28458931	0.3285
530	4398.1	0.00043	0.00183	7.33E+17	0.2473	0.287378262	0.3278
531	4398.1	0.00043	0.00193	7.33E+17	0.2495	0.289934801	0.3272
532	4398.1	0.00043	0.00202	7.33E+17	0.2514	0.292142722	0.3267
533	4398.1	0.00043	0.00212	7.33E+17	0.2532	0.294234436	0.3262
534	4398.1	0.00043	0.00221	7.33E+17	0.2548	0.296093737	0.3257
535	4398.1	0.00043	0.00231	7.33E+17	0.2563	0.297836832	0.3253
536	4398.1	0.00043	0.0024	7.33E+17	0.2577	0.299463721	0.3249
537	4398.1	0.00043	0.0025	7.33E+17	0.2589	0.300858197	0.3245
538	4398.1	0.00045	0.0004	7.33E+17	0.1155	0.122552921	0.3214
539	4398.1	0.00045	0.0005	7.33E+17	0.1433	0.152050507	0.3344
540	4398.1	0.00045	0.00059	7.33E+17	0.1657	0.175818346	0.3407
541	4398.1	0.00045	0.00069	7.33E+17	0.1837	0.194917502	0.3433
542	4398.1	0.00045	0.00078	7.33E+17	0.1981	0.210196827	0.3438
543	4398.1	0.00045	0.00088	7.33E+17	0.2097	0.222505173	0.3432
544	4398.1	0.00045	0.00097	7.33E+17	0.2192	0.232585283	0.3421
545	4398.1	0.00045	0.00107	7.33E+17	0.2271	0.240967691	0.3408
546	4398.1	0.00045	0.00116	7.33E+17	0.2338	0.248076821	0.3395
547	4398.1	0.00045	0.00126	7.33E+17	0.2394	0.254018781	0.3382
548	4398.1	0.00045	0.00135	7.33E+17	0.2443	0.259217996	0.3371
549	4398.1	0.00045	0.00145	7.33E+17	0.2485	0.263674465	0.336
550	4398.1	0.00045	0.00155	7.33E+17	0.2522	0.267600403	0.335
551	4398.1	0.00045	0.00164	7.33E+17	0.2555	0.271101915	0.3341
552	4398.1	0.00045	0.00174	7.33E+17	0.2584	0.274179002	0.3333
553	4398.1	0.00045	0.00183	7.33E+17	0.261	0.276937769	0.3326
554	4398.1	0.00045	0.00193	7.33E+17	0.2634	0.279484323	0.332
555	4398.1	0.00045	0.00202	7.33E+17	0.2655	0.281712558	0.3314
556	4398.1	0.00045	0.00212	7.33E+17	0.2674	0.28372858	0.3309
557	4398.1	0.00045	0.00221	7.33E+17	0.2692	0.285638495	0.3304
558	4398.1	0.00045	0.00231	7.33E+17	0.2708	0.287336198	0.3299
559	4398.1	0.00045	0.0024	7.33E+17	0.2723	0.288927795	0.3295
560	4398.1	0.00045	0.0025	7.33E+17	0.2737	0.290413285	0.3291
561	4398.1	0.00046	0.0004	7.33E+17	0.1185	0.120328747	0.3239
562	4398.1	0.00046	0.0005	7.33E+17	0.1478	0.150080919	0.3377
563	4398.1	0.00046	0.00059	7.33E+17	0.1717	0.174349755	0.3446
564	4398.1	0.00046	0.00069	7.33E+17	0.191	0.193947601	0.3475
565	4398.1	0.00046	0.00078	7.33E+17	0.2065	0.209686805	0.3483
566	4398.1	0.00046	0.00088	7.33E+17	0.2191	0.222481254	0.3479
567	4398.1	0.00046	0.00097	7.33E+17	0.2295	0.233041751	0.3469
568	4398.1	0.00046	0.00107	7.33E+17	0.238	0.241672927	0.3457
569	4398.1	0.00046	0.00116	7.33E+17	0.2453	0.249085584	0.3444
570	4398.1	0.00046	0.00126	7.33E+17	0.2514	0.255279722	0.3431
571	4398.1	0.00046	0.00135	7.33E+17	0.2567	0.260661514	0.3419
572	4398.1	0.00046	0.00145	7.33E+17	0.2613	0.265332504	0.3408
573	4398.1	0.00046	0.00155	7.33E+17	0.2654	0.269495777	0.3398
574	4398.1	0.00046	0.00164	7.33E+17	0.2689	0.27304979	0.3389
575	4398.1	0.00046	0.00174	7.33E+17	0.2721	0.276299174	0.338
576	4398.1	0.00046	0.00183	7.33E+17	0.275	0.279243929	0.3373
577	4398.1	0.00046	0.00193	7.33E+17	0.2775	0.28178251	0.3366
578	4398.1	0.00046	0.00202	7.33E+17	0.2799	0.284219548	0.336
579	4398.1	0.00046	0.00212	7.33E+17	0.282	0.286351956	0.3355
580	4398.1	0.00046	0.00221	7.33E+17	0.2839	0.288281278	0.3349
581	4398.1	0.00046	0.00231	7.33E+17	0.2857	0.290109056	0.3345
582	4398.1	0.00046	0.0024	7.33E+17	0.2873	0.291733748	0.334
583	4398.1	0.00046	0.0025	7.33E+17	0.2888	0.293256897	0.3336
584	4398.1	0.00047	0.0004	7.33E+17	0.1213	0.117986358	0.3263
585	4398.1	0.00047	0.0005	7.33E+17	0.1522	0.148042239	0.3408
586	4398.1	0.00047	0.00059	7.33E+17	0.1776	0.172748368	0.3482
587	4398.1	0.00047	0.00069	7.33E+17	0.1983	0.192882891	0.3516
588	4398.1	0.00047	0.00078	7.33E+17	0.215	0.209126685	0.3527
589	4398.1	0.00047	0.00088	7.33E+17	0.2286	0.222355163	0.3525
590	4398.1	0.00047	0.00097	7.33E+17	0.2398	0.233249205	0.3516
591	4398.1	0.00047	0.00107	7.33E+17	0.2491	0.24229515	0.3504
592	4398.1	0.00047	0.00116	7.33E+17	0.2569	0.249882071	0.3491
593	4398.1	0.00047	0.00126	7.33E+17	0.2636	0.256399042	0.3478
594	4398.1	0.00047	0.00135	7.33E+17	0.2694	0.262040599	0.3466
595	4398.1	0.00047	0.00145	7.33E+17	0.2744	0.266904011	0.3455
596	4398.1	0.00047	0.00155	7.33E+17	0.2788	0.271183813	0.3444
597	4398.1	0.00047	0.00164	7.33E+17	0.2827	0.274977273	0.3435
598	4398.1	0.00047	0.00174	7.33E+17	0.2861	0.278284393	0.3426
599	4398.1	0.00047	0.00183	7.33E+17	0.2892	0.281299708	0.3419
600	4398.1	0.00047	0.00193	7.33E+17	0.292	0.284023218	0.3412
601	4398.1	0.00047	0.00202	7.33E+17	0.2945	0.286454924	0.3405
602	4398.1	0.00047	0.00212	7.33E+17	0.2968	0.288692093	0.3399
603	4398.1	0.00047	0.00221	7.33E+17	0.2989	0.290734726	0.3394
604	4398.1	0.00047	0.00231	7.33E+17	0.3008	0.292582822	0.3389
605	4398.1	0.00047	0.0024	7.33E+17	0.3026	0.29433365	0.3385
606	4398.1	0.00047	0.0025	7.33E+17	0.3043	0.29598721	0.338
607	4398.1	0.00049	0.0004	7.33E+17	0.1241	0.1110571	0.3285
608	4398.1	0.00049	0.0005	7.33E+17	0.1565	0.140051863	0.3437
609	4398.1	0.00049	0.00059	7.33E+17	0.1835	0.164214165	0.3517
610	4398.1	0.00049	0.00069	7.33E+17	0.2055	0.183901967	0.3555
611	4398.1	0.00049	0.00078	7.33E+17	0.2234	0.199920679	0.3568
612	4398.1	0.00049	0.00088	7.33E+17	0.2381	0.21307571	0.3569
613	4398.1	0.00049	0.00097	7.33E+17	0.2502	0.223904001	0.3561
614	4398.1	0.00049	0.00107	7.33E+17	0.2602	0.232853002	0.355
615	4398.1	0.00049	0.00116	7.33E+17	0.2687	0.240459653	0.3537
616	4398.1	0.00049	0.00126	7.33E+17	0.276	0.246992423	0.3525
617	4398.1	0.00049	0.00135	7.33E+17	0.2822	0.252540804	0.3512
618	4398.1	0.00049	0.00145	7.33E+17	0.2876	0.257373264	0.3501
619	4398.1	0.00049	0.00155	7.33E+17	0.2924	0.261668784	0.349
620	4398.1	0.00049	0.00164	7.33E+17	0.2966	0.265427365	0.348
621	4398.1	0.00049	0.00174	7.33E+17	0.3004	0.268827985	0.3471
622	4398.1	0.00049	0.00183	7.33E+17	0.3037	0.271781155	0.3463
623	4398.1	0.00049	0.00193	7.33E+17	0.3067	0.274465856	0.3456
624	4398.1	0.00049	0.00202	7.33E+17	0.3095	0.276971576	0.3449
625	4398.1	0.00049	0.00212	7.33E+17	0.312	0.279208826	0.3443
626	4398.1	0.00049	0.00221	7.33E+17	0.3143	0.281267096	0.3438
627	4398.1	0.00049	0.00231	7.33E+17	0.3163	0.283056896	0.3432
628	4398.1	0.00049	0.0024	7.33E+17	0.3183	0.284846697	0.3428
629	4398.1	0.00049	0.0025	7.33E+17	0.32	0.286368027	0.3423
630	4398.1	0.0005	0.0004	7.33E+17	0.1268	0.108979787	0.3305
631	4398.1	0.0005	0.0005	7.33E+17	0.1607	0.13811555	0.3464
632	4398.1	0.0005	0.00059	7.33E+17	0.1892	0.162610218	0.3549
633	4398.1	0.0005	0.00069	7.33E+17	0.2127	0.182807576	0.3592
634	4398.1	0.0005	0.00078	7.33E+17	0.2318	0.199223301	0.3609
635	4398.1	0.0005	0.00088	7.33E+17	0.2476	0.212802801	0.3611
636	4398.1	0.0005	0.00097	7.33E+17	0.2606	0.223975808	0.3605
637	4398.1	0.0005	0.00107	7.33E+17	0.2714	0.233257998	0.3594
638	4398.1	0.0005	0.00116	7.33E+17	0.2806	0.241165049	0.3582
639	4398.1	0.0005	0.00126	7.33E+17	0.2885	0.247954799	0.357
640	4398.1	0.0005	0.00135	7.33E+17	0.2952	0.253713194	0.3557
641	4398.1	0.0005	0.00145	7.33E+17	0.3011	0.25878402	0.3545
642	4398.1	0.0005	0.00155	7.33E+17	0.3062	0.263167277	0.3534
643	4398.1	0.0005	0.00164	7.33E+17	0.3108	0.267120802	0.3524
644	4398.1	0.0005	0.00174	7.33E+17	0.3148	0.27055865	0.3515
645	4398.1	0.0005	0.00183	7.33E+17	0.3185	0.27373866	0.3507
646	4398.1	0.0005	0.00193	7.33E+17	0.3218	0.276574885	0.3499
647	4398.1	0.0005	0.00202	7.33E+17	0.3247	0.279067325	0.3492
648	4398.1	0.0005	0.00212	7.33E+17	0.3274	0.281387872	0.3486
649	4398.1	0.0005	0.00221	7.33E+17	0.3299	0.283536527	0.348
650	4398.1	0.0005	0.00231	7.33E+17	0.3322	0.28551329	0.3475
651	4398.1	0.0005	0.0024	7.33E+17	0.3342	0.287232214	0.347
652	4398.1	0.0005	0.0025	7.33E+17	0.3362	0.288951138	0.3465
653	4398.1	0.0002	0.0004	7.33E+17	0.0422	0.226683113	0.215
654	4398.1	0.0002	0.00038	7.33E+17	0.0413	0.221848639	0.2149
655	4398.1	0.0002	0.00036	7.33E+17	0.0403	0.216477001	0.2147
656	4398.1	0.0002	0.00035	7.33E+17	0.0393	0.211105364	0.2143
657	4398.1	0.0002	0.00033	7.33E+17	0.0381	0.204659398	0.2137
658	4398.1	0.0002	0.00031	7.33E+17	0.0368	0.197676269	0.2129
659	4398.1	0.0002	0.00029	7.33E+17	0.0354	0.190155976	0.2117
660	4398.1	0.0002	0.00027	7.33E+17	0.0338	0.181561356	0.21
661	4398.1	0.0002	0.00025	7.33E+17	0.0321	0.172429572	0.2078
662	4398.1	0.0002	0.00024	7.33E+17	0.0302	0.16222346	0.2048
663	4398.1	0.0002	0.00022	7.33E+17	0.0281	0.150943021	0.2009
664	4398.1	0.0002	0.0002	7.33E+17	0.0259	0.139125418	0.1958
665	4398.1	0.0002	0.00018	7.33E+17	0.0234	0.125696323	0.1892
666	4398.1	0.0002	0.00016	7.33E+17	0.0207	0.111192901	0.1808
667	4398.1	0.0002	0.00014	7.33E+17	0.0179	0.096152316	0.1701
668	4398.1	0.0002	0.00013	7.33E+17	0.0149	0.080037403	0.1568
669	4398.1	0.0002	0.00011	7.33E+17	0.0119	0.063922489	0.1403
670	4398.1	0.0002	0.00009	7.33E+17	0.0089	0.047807576	0.1205
671	4398.1	0.00023	0.0004	7.33E+17	0.0505	0.205117358	0.2333
672	4398.1	0.00023	0.00038	7.33E+17	0.0492	0.19983711	0.233
673	4398.1	0.00023	0.00036	7.33E+17	0.0479	0.194556861	0.2325
674	4398.1	0.00023	0.00035	7.33E+17	0.0464	0.188464266	0.2317
675	4398.1	0.00023	0.00033	7.33E+17	0.0448	0.181965498	0.2307
676	4398.1	0.00023	0.00031	7.33E+17	0.043	0.174654384	0.2293
677	4398.1	0.00023	0.00029	7.33E+17	0.0411	0.166937098	0.2275
678	4398.1	0.00023	0.00027	7.33E+17	0.0391	0.158813638	0.2251
679	4398.1	0.00023	0.00025	7.33E+17	0.0368	0.149471659	0.222
680	4398.1	0.00023	0.00024	7.33E+17	0.0344	0.139723508	0.218
681	4398.1	0.00023	0.00022	7.33E+17	0.0317	0.128756837	0.2129
682	4398.1	0.00023	0.0002	7.33E+17	0.0289	0.117383993	0.2066
683	4398.1	0.00023	0.00018	7.33E+17	0.0259	0.105198804	0.1986
684	4398.1	0.00023	0.00016	7.33E+17	0.0227	0.092201268	0.1888
685	4398.1	0.00023	0.00014	7.33E+17	0.0193	0.078391386	0.1766
686	4398.1	0.00023	0.00013	7.33E+17	0.0159	0.064581505	0.1619
687	4398.1	0.00023	0.00011	7.33E+17	0.0126	0.051177796	0.1442
688	4398.1	0.00023	0.00009	7.33E+17	0.0093	0.037774088	0.1234
689	4398.1	0.00025	0.0004	7.33E+17	0.0588	0.202145472	0.2494
690	4398.1	0.00025	0.00038	7.33E+17	0.0571	0.19630113	0.2487
691	4398.1	0.00025	0.00036	7.33E+17	0.0553	0.190113003	0.2478
692	4398.1	0.00025	0.00035	7.33E+17	0.0534	0.183581092	0.2467
693	4398.1	0.00025	0.00033	7.33E+17	0.0513	0.176361611	0.2451
694	4398.1	0.00025	0.00031	7.33E+17	0.0491	0.168798345	0.2431
695	4398.1	0.00025	0.00029	7.33E+17	0.0466	0.160203724	0.2406
696	4398.1	0.00025	0.00027	7.33E+17	0.044	0.151265319	0.2374
697	4398.1	0.00025	0.00025	7.33E+17	0.0412	0.141639344	0.2335
698	4398.1	0.00025	0.00024	7.33E+17	0.0382	0.1313258	0.2285
699	4398.1	0.00025	0.00022	7.33E+17	0.035	0.120324686	0.2224
700	4398.1	0.00025	0.0002	7.33E+17	0.0316	0.108636002	0.2149
701	4398.1	0.00025	0.00018	7.33E+17	0.028	0.096259749	0.2058
702	4398.1	0.00025	0.00016	7.33E+17	0.0243	0.08353971	0.1948
703	4398.1	0.00025	0.00014	7.33E+17	0.0206	0.070819672	0.1815
704	4398.1	0.00025	0.00013	7.33E+17	0.0168	0.057755849	0.1658
705	4398.1	0.00025	0.00011	7.33E+17	0.0131	0.045035811	0.1472
706	4398.1	0.00025	0.00009	7.33E+17	0.0096	0.033003342	0.1257
707	4398.1	0.00028	0.0004	7.33E+17	0.0669	0.183348248	0.2634
708	4398.1	0.00028	0.00038	7.33E+17	0.0648	0.177592922	0.2624
709	4398.1	0.00028	0.00036	7.33E+17	0.0626	0.171563532	0.2611
710	4398.1	0.00028	0.00035	7.33E+17	0.0601	0.164711954	0.2594
711	4398.1	0.00028	0.00033	7.33E+17	0.0575	0.157586312	0.2574
712	4398.1	0.00028	0.00031	7.33E+17	0.0547	0.149912543	0.2548
713	4398.1	0.00028	0.00029	7.33E+17	0.0518	0.141964712	0.2515
714	4398.1	0.00028	0.00027	7.33E+17	0.0486	0.133194691	0.2476
715	4398.1	0.00028	0.00025	7.33E+17	0.0452	0.123876544	0.2428
716	4398.1	0.00028	0.00024	7.33E+17	0.0416	0.114010271	0.237
717	4398.1	0.00028	0.00022	7.33E+17	0.0378	0.103595871	0.23
718	4398.1	0.00028	0.0002	7.33E+17	0.0339	0.092907408	0.2215
719	4398.1	0.00028	0.00018	7.33E+17	0.0299	0.081944882	0.2114
720	4398.1	0.00028	0.00016	7.33E+17	0.0257	0.07043423	0.1994
721	4398.1	0.00028	0.00014	7.33E+17	0.0216	0.059197641	0.1853
722	4398.1	0.00028	0.00013	7.33E+17	0.0175	0.047961051	0.1688
723	4398.1	0.00028	0.00011	7.33E+17	0.0135	0.036998525	0.1496
724	4398.1	0.00028	0.00009	7.33E+17	0.0099	0.027132252	0.1275
725	4398.1	0.0003	0.0004	7.33E+17	0.0749	0.178815852	0.2757
726	4398.1	0.0003	0.00038	7.33E+17	0.0723	0.172608626	0.2743
727	4398.1	0.0003	0.00036	7.33E+17	0.0695	0.165923922	0.2725
728	4398.1	0.0003	0.00035	7.33E+17	0.0666	0.159000477	0.2703
729	4398.1	0.0003	0.00033	7.33E+17	0.0634	0.151360815	0.2677
730	4398.1	0.0003	0.00031	7.33E+17	0.0601	0.143482413	0.2645
731	4398.1	0.0003	0.00029	7.33E+17	0.0565	0.134887792	0.2606
732	4398.1	0.0003	0.00027	7.33E+17	0.0528	0.126054433	0.256
733	4398.1	0.0003	0.00025	7.33E+17	0.0488	0.116504854	0.2504
734	4398.1	0.0003	0.00024	7.33E+17	0.0447	0.106716537	0.2438
735	4398.1	0.0003	0.00022	7.33E+17	0.0404	0.09645074	0.236
736	4398.1	0.0003	0.0002	7.33E+17	0.036	0.085946204	0.2267
737	4398.1	0.0003	0.00018	7.33E+17	0.0315	0.075202929	0.2158
738	4398.1	0.0003	0.00016	7.33E+17	0.0269	0.064220914	0.2031
739	4398.1	0.0003	0.00014	7.33E+17	0.0224	0.053477638	0.1883
740	4398.1	0.0003	0.00013	7.33E+17	0.0181	0.043211841	0.1712
741	4398.1	0.0003	0.00011	7.33E+17	0.0139	0.033184784	0.1515
742	4398.1	0.0003	0.00009	7.33E+17	0.0101	0.024112685	0.129
743	4398.1	0.00032	0.0004	7.33E+17	0.0827	0.173529079	0.2863
744	4398.1	0.00032	0.00038	7.33E+17	0.0795	0.166814532	0.2845
745	4398.1	0.00032	0.00036	7.33E+17	0.0762	0.159890155	0.2823
746	4398.1	0.00032	0.00035	7.33E+17	0.0727	0.152546119	0.2796
747	4398.1	0.00032	0.00033	7.33E+17	0.0689	0.144572594	0.2764
748	4398.1	0.00032	0.00031	7.33E+17	0.065	0.13638924	0.2727
749	4398.1	0.00032	0.00029	7.33E+17	0.0609	0.127786226	0.2682
750	4398.1	0.00032	0.00027	7.33E+17	0.0566	0.118763553	0.2629
751	4398.1	0.00032	0.00025	7.33E+17	0.0521	0.109321221	0.2567
752	4398.1	0.00032	0.00024	7.33E+17	0.0474	0.09945923	0.2494
753	4398.1	0.00032	0.00022	7.33E+17	0.0427	0.089597239	0.2408
754	4398.1	0.00032	0.0002	7.33E+17	0.0378	0.079315589	0.2309
755	4398.1	0.00032	0.00018	7.33E+17	0.0329	0.069033938	0.2193
756	4398.1	0.00032	0.00016	7.33E+17	0.028	0.058752288	0.206
757	4398.1	0.00032	0.00014	7.33E+17	0.0232	0.048680467	0.1907
758	4398.1	0.00032	0.00013	7.33E+17	0.0186	0.039028306	0.1731
759	4398.1	0.00032	0.00011	7.33E+17	0.0142	0.029795803	0.1531
760	4398.1	0.00032	0.00009	7.33E+17	0.0103	0.021612449	0.1303
761	4398.1	0.00035	0.0004	7.33E+17	0.0901	0.158035775	0.2955
762	4398.1	0.00035	0.00038	7.33E+17	0.0864	0.15154596	0.2933
763	4398.1	0.00035	0.00036	7.33E+17	0.0825	0.144705344	0.2906
764	4398.1	0.00035	0.00035	7.33E+17	0.0784	0.137513926	0.2875
765	4398.1	0.00035	0.00033	7.33E+17	0.0741	0.129971709	0.2838
766	4398.1	0.00035	0.00031	7.33E+17	0.0696	0.12207869	0.2795
767	4398.1	0.00035	0.00029	7.33E+17	0.0649	0.11383487	0.2745
768	4398.1	0.00035	0.00027	7.33E+17	0.0601	0.10541565	0.2686
769	4398.1	0.00035	0.00025	7.33E+17	0.055	0.096470229	0.2618
770	4398.1	0.00035	0.00024	7.33E+17	0.0499	0.087524808	0.2539
771	4398.1	0.00035	0.00022	7.33E+17	0.0447	0.078403986	0.2448
772	4398.1	0.00035	0.0002	7.33E+17	0.0394	0.069107764	0.2343
773	4398.1	0.00035	0.00018	7.33E+17	0.0341	0.059811542	0.2222
774	4398.1	0.00035	0.00016	7.33E+17	0.0289	0.05069072	0.2084
775	4398.1	0.00035	0.00014	7.33E+17	0.0238	0.041745299	0.1927
776	4398.1	0.00035	0.00013	7.33E+17	0.019	0.033326079	0.1748
777	4398.1	0.00035	0.00011	7.33E+17	0.0145	0.02543306	0.1545
778	4398.1	0.00035	0.00009	7.33E+17	0.0104	0.018241643	0.1313
779	4398.1	0.00038	0.0004	7.33E+17	0.0971	0.144483664	0.3035
780	4398.1	0.00038	0.00038	7.33E+17	0.0928	0.138085314	0.3009
781	4398.1	0.00038	0.00036	7.33E+17	0.0884	0.131538165	0.2978
782	4398.1	0.00038	0.00035	7.33E+17	0.0837	0.12454462	0.2943
783	4398.1	0.00038	0.00033	7.33E+17	0.0789	0.117402277	0.2901
784	4398.1	0.00038	0.00031	7.33E+17	0.0738	0.109813536	0.2853
785	4398.1	0.00038	0.00029	7.33E+17	0.0686	0.102075997	0.2798
786	4398.1	0.00038	0.00027	7.33E+17	0.0632	0.09404086	0.2734
787	4398.1	0.00038	0.00025	7.33E+17	0.0577	0.085856925	0.2661
788	4398.1	0.00038	0.00024	7.33E+17	0.0521	0.07752419	0.2576
789	4398.1	0.00038	0.00022	7.33E+17	0.0464	0.069042657	0.248
790	4398.1	0.00038	0.0002	7.33E+17	0.0408	0.060709923	0.237
791	4398.1	0.00038	0.00018	7.33E+17	0.0351	0.052228389	0.2245
792	4398.1	0.00038	0.00016	7.33E+17	0.0296	0.044044454	0.2104
793	4398.1	0.00038	0.00014	7.33E+17	0.0244	0.036306914	0.1943
794	4398.1	0.00038	0.00013	7.33E+17	0.0194	0.028866973	0.1762
795	4398.1	0.00038	0.00011	7.33E+17	0.0147	0.021873428	0.1557
796	4398.1	0.00038	0.00009	7.33E+17	0.0106	0.015772676	0.1323
797	4398.1	0.0004	0.0004	7.33E+17	0.1038	0.139394	0.3105
798	4398.1	0.0004	0.00038	7.33E+17	0.099	0.132948034	0.3075
799	4398.1	0.0004	0.00036	7.33E+17	0.0939	0.126099196	0.304
800	4398.1	0.0004	0.00035	7.33E+17	0.0887	0.119116067	0.3
801	4398.1	0.0004	0.00033	7.33E+17	0.0833	0.111864356	0.2955
802	4398.1	0.0004	0.00031	7.33E+17	0.0777	0.104344063	0.2902
803	4398.1	0.0004	0.00029	7.33E+17	0.0719	0.096555189	0.2842
804	4398.1	0.0004	0.00027	7.33E+17	0.0661	0.088766314	0.2774
805	4398.1	0.0004	0.00025	7.33E+17	0.0601	0.080708857	0.2696
806	4398.1	0.0004	0.00024	7.33E+17	0.0541	0.072651401	0.2608
807	4398.1	0.0004	0.00022	7.33E+17	0.048	0.064459653	0.2507
808	4398.1	0.0004	0.0002	7.33E+17	0.042	0.056402196	0.2393
809	4398.1	0.0004	0.00018	7.33E+17	0.0361	0.048479031	0.2265
810	4398.1	0.0004	0.00016	7.33E+17	0.0303	0.040690156	0.2121
811	4398.1	0.0004	0.00014	7.33E+17	0.0248	0.033304154	0.1958
812	4398.1	0.0004	0.00013	7.33E+17	0.0197	0.026455316	0.1774
813	4398.1	0.0004	0.00011	7.33E+17	0.0149	0.020009351	0.1567
814	4398.1	0.0004	0.00009	7.33E+17	0.0107	0.014369131	0.1331
815	4398.1	0.00043	0.0004	7.33E+17	0.1101	0.127943173	0.3165
816	4398.1	0.00043	0.00038	7.33E+17	0.1047	0.121668031	0.3132
817	4398.1	0.00043	0.00036	7.33E+17	0.0991	0.115160476	0.3094
818	4398.1	0.00043	0.00035	7.33E+17	0.0933	0.108420509	0.305
819	4398.1	0.00043	0.00033	7.33E+17	0.0874	0.101564335	0.3
820	4398.1	0.00043	0.00031	7.33E+17	0.0813	0.094475749	0.2944
821	4398.1	0.00043	0.00029	7.33E+17	0.075	0.08715475	0.288
822	4398.1	0.00043	0.00027	7.33E+17	0.0687	0.079833751	0.2808
823	4398.1	0.00043	0.00025	7.33E+17	0.0623	0.072396546	0.2726
824	4398.1	0.00043	0.00024	7.33E+17	0.0558	0.064843134	0.2634
825	4398.1	0.00043	0.00022	7.33E+17	0.0494	0.057405929	0.253
826	4398.1	0.00043	0.0002	7.33E+17	0.0431	0.05008493	0.2413
827	4398.1	0.00043	0.00018	7.33E+17	0.0369	0.042880137	0.2282
828	4398.1	0.00043	0.00016	7.33E+17	0.0309	0.035907757	0.2135
829	4398.1	0.00043	0.00014	7.33E+17	0.0253	0.029400202	0.197
830	4398.1	0.00043	0.00013	7.33E+17	0.02	0.023241267	0.1785
831	4398.1	0.00043	0.00011	7.33E+17	0.0151	0.017547156	0.1576
832	4398.1	0.00043	0.00009	7.33E+17	0.0108	0.012550284	0.1338
833	4398.1	0.00045	0.0004	7.33E+17	0.116	0.123083453	0.3218
834	4398.1	0.00045	0.00038	7.33E+17	0.11	0.116717067	0.3182
835	4398.1	0.00045	0.00036	7.33E+17	0.1039	0.110244575	0.314
836	4398.1	0.00045	0.00035	7.33E+17	0.0976	0.103559871	0.3093
837	4398.1	0.00045	0.00033	7.33E+17	0.0911	0.096662953	0.304
838	4398.1	0.00045	0.00031	7.33E+17	0.0845	0.089659929	0.298
839	4398.1	0.00045	0.00029	7.33E+17	0.0778	0.082550798	0.2912
840	4398.1	0.00045	0.00027	7.33E+17	0.071	0.075335562	0.2836
841	4398.1	0.00045	0.00025	7.33E+17	0.0642	0.068120325	0.2751
842	4398.1	0.00045	0.00024	7.33E+17	0.0574	0.060905088	0.2656
843	4398.1	0.00045	0.00022	7.33E+17	0.0507	0.053795957	0.2549
844	4398.1	0.00045	0.0002	7.33E+17	0.0441	0.046792933	0.243
845	4398.1	0.00045	0.00018	7.33E+17	0.0377	0.040002122	0.2297
846	4398.1	0.00045	0.00016	7.33E+17	0.0315	0.033423524	0.2148
847	4398.1	0.00045	0.00014	7.33E+17	0.0256	0.027163245	0.1981
848	4398.1	0.00045	0.00013	7.33E+17	0.0202	0.021433498	0.1795
849	4398.1	0.00045	0.00011	7.33E+17	0.0153	0.016234283	0.1584
850	4398.1	0.00045	0.00009	7.33E+17	0.0109	0.0115656	0.1344
851	4398.1	0.00048	0.0004	7.33E+17	0.1216	0.113401241	0.3265
852	4398.1	0.00048	0.00038	7.33E+17	0.1151	0.107339497	0.3225
853	4398.1	0.00048	0.00036	7.33E+17	0.1084	0.101091238	0.318
854	4398.1	0.00048	0.00035	7.33E+17	0.1016	0.094749721	0.313
855	4398.1	0.00048	0.00033	7.33E+17	0.0946	0.088221689	0.3073
856	4398.1	0.00048	0.00031	7.33E+17	0.0875	0.0816004	0.301
857	4398.1	0.00048	0.00029	7.33E+17	0.0804	0.07497911	0.294
858	4398.1	0.00048	0.00027	7.33E+17	0.0732	0.068264563	0.2861
859	4398.1	0.00048	0.00025	7.33E+17	0.066	0.061550016	0.2773
860	4398.1	0.00048	0.00024	7.33E+17	0.0589	0.054928726	0.2675
861	4398.1	0.00048	0.00022	7.33E+17	0.0518	0.048307437	0.2566
862	4398.1	0.00048	0.0002	7.33E+17	0.045	0.04196592	0.2444
863	4398.1	0.00048	0.00018	7.33E+17	0.0383	0.035717661	0.2309
864	4398.1	0.00048	0.00016	7.33E+17	0.032	0.029842432	0.2159
865	4398.1	0.00048	0.00014	7.33E+17	0.026	0.024246976	0.1991
866	4398.1	0.00048	0.00013	7.33E+17	0.0204	0.01902455	0.1803
867	4398.1	0.00048	0.00011	7.33E+17	0.0154	0.01436167	0.1591
868	4398.1	0.00048	0.00009	7.33E+17	0.0109	0.010165078	0.135
869	4398.1	0.0005	0.0004	7.33E+17	0.1268	0.108979787	0.3305
870	4398.1	0.0005	0.00038	7.33E+17	0.1197	0.102877606	0.3262
871	4398.1	0.0005	0.00036	7.33E+17	0.1125	0.09668948	0.3215
872	4398.1	0.0005	0.00035	7.33E+17	0.1052	0.090415407	0.3162
873	4398.1	0.0005	0.00033	7.33E+17	0.0978	0.084055388	0.3103
874	4398.1	0.0005	0.00031	7.33E+17	0.0903	0.077609422	0.3037
875	4398.1	0.0005	0.00029	7.33E+17	0.0827	0.071077511	0.2963
876	4398.1	0.0005	0.00027	7.33E+17	0.0751	0.064545599	0.2882
877	4398.1	0.0005	0.00025	7.33E+17	0.0676	0.058099634	0.2792
878	4398.1	0.0005	0.00024	7.33E+17	0.0602	0.051739615	0.2691
879	4398.1	0.0005	0.00022	7.33E+17	0.0529	0.045465542	0.258
880	4398.1	0.0005	0.0002	7.33E+17	0.0458	0.039363361	0.2457
881	4398.1	0.0005	0.00018	7.33E+17	0.0389	0.033433073	0.232
882	4398.1	0.0005	0.00016	7.33E+17	0.0324	0.02784657	0.2169
883	4398.1	0.0005	0.00014	7.33E+17	0.0263	0.022603852	0.2
884	4398.1	0.0005	0.00013	7.33E+17	0.0206	0.017704918	0.1811
885	4398.1	0.0005	0.00011	7.33E+17	0.0155	0.013321662	0.1597
886	4398.1	0.0005	0.00009	7.33E+17	0.011	0.009454082	0.1355
887	4000	0.0002	0.001	7.33E+17	0.0489	0.288815625	0.1975
888	4000	0.0006	0.001	7.33E+17	0.3152	0.20685	0.3747
889	4000	0.001	0.001	7.33E+17	0.5901	0.139411125	0.4398
890	4000	0.004	0.001	7.33E+17	1.1791	0.017410148	0.4928
891	7310.34483	0.0002	0.001	7.33E+17	0.0894	0.28891592	0.286
892	7310.34483	0.0006	0.001	7.33E+17	0.5763	0.206937913	0.4651
893	7310.34483	0.001	0.001	7.33E+17	1.0789	0.139468182	0.5262
894	7310.34483	0.004	0.001	7.33E+17	2.1559	0.017418172	0.5757
895	10620.68966	0.0002	0.001	7.33E+17	0.1299	0.288953693	0.3414
896	10620.68966	0.0006	0.001	7.33E+17	0.8375	0.206995739	0.5176
897	10620.68966	0.001	0.001	7.33E+17	1.568	0.139516364	0.5754
898	10620.68966	0.004	0.001	7.33E+17	3.1331	0.017423418	0.6201
899	13931.03448	0.0002	0.001	7.33E+17	0.1704	0.288973515	0.3812
900	13931.03448	0.0006	0.001	7.33E+17	1.0988	0.207044926	0.5532
901	13931.03448	0.001	0.001	7.33E+17	2.0571	0.139541647	0.6072
902	13931.03448	0.004	0.001	7.33E+17	4.1103	0.017426171	0.6475
903	17241.37931	0.0002	0.001	7.33E+17	0.2109	0.288985725	0.4122
904	17241.37931	0.0006	0.001	7.33E+17	1.3601	0.207075225	0.5789
905	17241.37931	0.001	0.001	7.33E+17	2.5462	0.139557222	0.6288
906	17241.37931	0.004	0.001	7.33E+17	5.0875	0.017427867	0.6657
907	20551.72414	0.0002	0.001	7.33E+17	0.2514	0.288994002	0.4373
908	20551.72414	0.0006	0.001	7.33E+17	1.6214	0.207095763	0.5981
909	20551.72414	0.001	0.001	7.33E+17	3.0353	0.139567779	0.6441
910	20551.72414	0.004	0.001	7.33E+17	6.0646	0.017428729	0.6786
911	23862.06897	0.0002	0.001	7.33E+17	0.292	0.289098988	0.4582
912	23862.06897	0.0006	0.001	7.33E+17	1.8827	0.207110603	0.6128
913	23862.06897	0.001	0.001	7.33E+17	3.5244	0.139575407	0.6554
914	23862.06897	0.004	0.001	7.33E+17	7.0418	0.0174296	0.688
915	27172.41379	0.0002	0.001	7.33E+17	0.3325	0.28909145	0.4759
916	27172.41379	0.0006	0.001	7.33E+17	2.144	0.207121827	0.6244
917	27172.41379	0.001	0.001	7.33E+17	4.0136	0.139584655	0.6639
918	27172.41379	0.004	0.001	7.33E+17	8.0189	0.017430041	0.6953
919	30482.75862	0.0002	0.001	7.33E+17	0.373	0.289085549	0.4912
920	30482.75862	0.0006	0.001	7.33E+17	2.4054	0.207139225	0.6336
921	30482.75862	0.001	0.001	7.33E+17	4.5027	0.139588794	0.6704
922	30482.75862	0.004	0.001	7.33E+17	8.996	0.017430386	0.7009
923	33793.10345	0.0002	0.001	7.33E+17	0.4136	0.289150714	0.5045
924	33793.10345	0.0006	0.001	7.33E+17	2.6667	0.207145446	0.6411
925	33793.10345	0.001	0.001	7.33E+17	4.9918	0.139592121	0.6756
926	33793.10345	0.004	0.001	7.33E+17	9.9731	0.017430664	0.7055
927	37103.44828	0.0002	0.001	7.33E+17	0.4541	0.289140578	0.5162
928	37103.44828	0.0006	0.001	7.33E+17	2.928	0.207150558	0.6472
929	37103.44828	0.001	0.001	7.33E+17	5.4809	0.139594855	0.6797
930	37103.44828	0.004	0.001	7.33E+17	10.9502	0.017430892	0.7092
931	40413.7931	0.0002	0.001	7.33E+17	0.4947	0.289190561	0.5265
932	40413.7931	0.0006	0.001	7.33E+17	3.1893	0.207154832	0.6523
933	40413.7931	0.001	0.001	7.33E+17	5.97	0.139597142	0.6831
934	40413.7931	0.004	0.001	7.33E+17	11.9272	0.017430936	0.7122
935	43724.13793	0.0002	0.001	7.33E+17	0.5352	0.289178943	0.5356
936	43724.13793	0.0006	0.001	7.33E+17	3.4506	0.207158458	0.6566
937	43724.13793	0.001	0.001	7.33E+17	6.4591	0.139599082	0.6858
938	43724.13793	0.004	0.001	7.33E+17	12.9043	0.017431109	0.7148
939	47034.48276	0.0002	0.001	7.33E+17	0.5758	0.28921919	0.5438
940	47034.48276	0.0006	0.001	7.33E+17	3.712	0.207167155	0.6603
941	47034.48276	0.001	0.001	7.33E+17	6.9481	0.139598739	0.6882
942	47034.48276	0.004	0.001	7.33E+17	13.8814	0.017431258	0.7171
943	50344.82759	0.0002	0.001	7.33E+17	0.6163	0.289207217	0.5512
944	50344.82759	0.0006	0.001	7.33E+17	3.9733	0.207169495	0.6634
945	50344.82759	0.001	0.001	7.33E+17	7.4372	0.139600319	0.6901
946	50344.82759	0.004	0.001	7.33E+17	14.8584	0.017431269	0.719
947	53655.17241	0.0002	0.001	7.33E+17	0.6569	0.289240754	0.5578
948	53655.17241	0.0006	0.001	7.33E+17	4.2346	0.207171546	0.6661
949	53655.17241	0.001	0.001	7.33E+17	7.9263	0.139601704	0.6918
950	53655.17241	0.004	0.001	7.33E+17	15.8355	0.01743139	0.7206
951	56965.51724	0.0002	0.001	7.33E+17	0.6974	0.289228919	0.5638
952	56965.51724	0.0006	0.001	7.33E+17	4.4959	0.207173358	0.6685
953	56965.51724	0.001	0.001	7.33E+17	8.4154	0.139602928	0.6933
954	56965.51724	0.004	0.001	7.33E+17	16.8126	0.017431496	0.7221
955	60275.86207	0.0002	0.001	7.33E+17	0.738	0.28925758	0.5693
956	60275.86207	0.0006	0.001	7.33E+17	4.7572	0.207174971	0.6705
957	60275.86207	0.001	0.001	7.33E+17	8.9045	0.139604017	0.6945
958	60275.86207	0.004	0.001	7.33E+17	17.7896	0.017431493	0.7234
959	63586.2069	0.0002	0.001	7.33E+17	0.7785	0.289246102	0.5743
960	63586.2069	0.0006	0.001	7.33E+17	5.0185	0.207176417	0.6724
961	63586.2069	0.001	0.001	7.33E+17	9.3935	0.139603507	0.6956
962	63586.2069	0.004	0.001	7.33E+17	18.7667	0.017431583	0.7245
963	66896.55172	0.0002	0.001	7.33E+17	0.8191	0.289271076	0.5789
964	66896.55172	0.0006	0.001	7.33E+17	5.2798	0.207177719	0.674
965	66896.55172	0.001	0.001	7.33E+17	9.8826	0.13960446	0.6966
966	66896.55172	0.004	0.001	7.33E+17	19.7437	0.017431575	0.7255
967	70206.89655	0.0002	0.001	7.33E+17	0.8596	0.289260044	0.5831
968	70206.89655	0.0006	0.001	7.33E+17	5.5411	0.207178899	0.6754
969	70206.89655	0.001	0.001	7.33E+17	10.3717	0.139605323	0.6974
970	70206.89655	0.004	0.001	7.33E+17	20.7208	0.017431653	0.7264
971	73517.24138	0.0002	0.001	7.33E+17	0.9002	0.289282141	0.587
972	73517.24138	0.0006	0.001	7.33E+17	5.8024	0.207179972	0.6767
973	73517.24138	0.001	0.001	7.33E+17	10.8607	0.139604823	0.6982
974	73517.24138	0.004	0.001	7.33E+17	21.6978	0.017431643	0.7272
975	76827.58621	0.0002	0.001	7.33E+17	0.9407	0.289271583	0.5906
976	76827.58621	0.0006	0.001	7.33E+17	6.0637	0.207180953	0.6779
977	76827.58621	0.001	0.001	7.33E+17	11.3498	0.139605596	0.6988
978	76827.58621	0.004	0.001	7.33E+17	22.6748	0.017431634	0.728
979	80137.93103	0.0002	0.001	7.33E+17	0.9813	0.289291378	0.594
980	80137.93103	0.0006	0.001	7.33E+17	6.325	0.207181852	0.6789
981	80137.93103	0.001	0.001	7.33E+17	11.8389	0.139606306	0.6994
982	80137.93103	0.004	0.001	7.33E+17	23.6519	0.0174317	0.7287
983	83448.27586	0.0002	0.001	7.33E+17	1.0218	0.289281291	0.597
984	83448.27586	0.0006	0.001	7.33E+17	6.5863	0.207182681	0.6799
985	83448.27586	0.001	0.001	7.33E+17	12.328	0.139606959	0.7
986	83448.27586	0.004	0.001	7.33E+17	24.6289	0.017431689	0.7293
987	86758.62069	0.0002	0.001	7.33E+17	1.0624	0.289299205	0.5999
988	86758.62069	0.0006	0.001	7.33E+17	6.8476	0.207183446	0.6807
989	86758.62069	0.001	0.001	7.33E+17	12.817	0.139606473	0.7005
990	86758.62069	0.004	0.001	7.33E+17	25.606	0.017431748	0.7299
991	90068.96552	0.0002	0.001	7.33E+17	1.1029	0.289289572	0.6026
992	90068.96552	0.0006	0.001	7.33E+17	7.1089	0.207184155	0.6815
993	90068.96552	0.001	0.001	7.33E+17	13.3061	0.139607071	0.7009
994	90068.96552	0.004	0.001	7.33E+17	26.583	0.017431736	0.7304
995	93379.31034	0.0002	0.001	7.33E+17	1.1435	0.289305922	0.6051
996	93379.31034	0.0006	0.001	7.33E+17	7.3702	0.207184814	0.6822
997	93379.31034	0.001	0.001	7.33E+17	13.7951	0.139606616	0.7013
998	93379.31034	0.004	0.001	7.33E+17	27.56	0.017431725	0.7309
999	96689.65517	0.0002	0.001	7.33E+17	1.184	0.289296719	0.6075
1000	96689.65517	0.0006	0.001	7.33E+17	7.6314	0.207182712	0.6829
1001	96689.65517	0.001	0.001	7.33E+17	14.2842	0.139607169	0.7017
1002	96689.65517	0.004	0.001	7.33E+17	28.5371	0.017431777	0.7313
1003	100000	0.0002	0.001	7.33E+17	1.2246	0.28931175	0.6097
1004	100000	0.0006	0.001	7.33E+17	7.8927	0.207183375	0.6835
1005	100000	0.001	0.001	7.33E+17	14.7733	0.139607685	0.702
1006	100000	0.004	0.001	7.33E+17	29.5141	0.017431765	0.7317
1007	5000	0.0001	0.001	7.33E+17	0.0164	0.30996	0.1343
1008	10000	0.0001	0.001	7.33E+17	0.0328	0.30996	0.2272
1009	50000	0.0001	0.001	7.33E+17	0.164	0.30996	0.4571
1010	100000	0.0001	0.001	7.33E+17	0.3281	0.3100545	0.5412
1011	5000	0.0002	0.001	7.33E+17	0.0611	0.2886975	0.2297
1012	10000	0.0002	0.001	7.33E+17	0.1223	0.28893375	0.3325
1013	50000	0.0002	0.001	7.33E+17	0.6121	0.28921725	0.5504
1014	100000	0.0002	0.001	7.33E+17	1.2246	0.28931175	0.6097
1015	5000	0.0003	0.001	7.33E+17	0.1276	0.26796	0.2941
1016	10000	0.0003	0.001	7.33E+17	0.2554	0.26817	0.3985
1017	50000	0.0003	0.001	7.33E+17	1.2782	0.268422	0.5987
1018	100000	0.0003	0.001	7.33E+17	2.5569	0.2684745	0.6421
1019	5000	0.0004	0.001	7.33E+17	0.2093	0.247235625	0.3425
1020	10000	0.0004	0.001	7.33E+17	0.4189	0.247412813	0.4464
1021	50000	0.0004	0.001	7.33E+17	2.0964	0.24763725	0.6291
1022	100000	0.0004	0.001	7.33E+17	4.1934	0.247672688	0.6618
1023	5000	0.0005	0.001	7.33E+17	0.3	0.2268	0.38
1024	10000	0.0005	0.001	7.33E+17	0.6002	0.2268756	0.4823
1025	50000	0.0005	0.001	7.33E+17	3.004	0.2271024	0.6493
1026	100000	0.0005	0.001	7.33E+17	6.0086	0.22712508	0.6747
1027	5000	0.0006	0.001	7.33E+17	0.3941	0.2069025	0.4089
1028	10000	0.0006	0.001	7.33E+17	0.7885	0.20698125	0.5093
1029	50000	0.0006	0.001	7.33E+17	3.946	0.207165	0.6631
1030	100000	0.0006	0.001	7.33E+17	7.8927	0.207183375	0.6835
1031	5000	0.0007	0.001	7.33E+17	0.4874	0.187997143	0.4312
1032	10000	0.0007	0.001	7.33E+17	0.9752	0.188074286	0.5299
1033	50000	0.0007	0.001	7.33E+17	4.8797	0.188217	0.6729
1034	100000	0.0007	0.001	7.33E+17	9.76	0.188228571	0.6899
1035	5000	0.0008	0.001	7.33E+17	0.5768	0.17033625	0.4484
1036	10000	0.0008	0.001	7.33E+17	1.1541	0.170410078	0.5458
1037	50000	0.0008	0.001	7.33E+17	5.7749	0.170540016	0.6801
1038	100000	0.0008	0.001	7.33E+17	11.5505	0.170550352	0.6948
1039	5000	0.0009	0.001	7.33E+17	0.6606	0.15414	0.4619
1040	10000	0.0009	0.001	7.33E+17	1.3218	0.15421	0.5582
1041	50000	0.0009	0.001	7.33E+17	6.6135	0.154315	0.6856
1042	100000	0.0009	0.001	7.33E+17	13.2276	0.154322	0.6987
1043	5000	0.001	0.001	7.33E+17	0.7378	0.1394442	0.4726
1044	10000	0.001	0.001	7.33E+17	1.4763	0.13951035	0.5678
1045	50000	0.001	0.001	7.33E+17	7.3863	0.13960107	0.69
1046	100000	0.001	0.001	7.33E+17	14.7733	0.139607685	0.702
1047	5000	0.0011	0.001	7.33E+17	0.8081	0.126223884	0.481
1048	10000	0.0011	0.001	7.33E+17	1.6171	0.126294174	0.5755
1049	50000	0.0011	0.001	7.33E+17	8.0907	0.126375397	0.6935
1050	100000	0.0011	0.001	7.33E+17	16.1822	0.126381645	0.7048
1051	5000	0.0012	0.001	7.33E+17	0.8719	0.114436875	0.4878
1052	10000	0.0012	0.001	7.33E+17	1.7446	0.114489375	0.5816
1053	50000	0.0012	0.001	7.33E+17	8.7284	0.11456025	0.6964
1054	100000	0.0012	0.001	7.33E+17	17.4576	0.1145655	0.7073
1055	5000	0.0013	0.001	7.33E+17	0.9293	0.103927633	0.4934
1056	10000	0.0013	0.001	7.33E+17	1.8595	0.103977959	0.5866
1057	50000	0.0013	0.001	7.33E+17	9.3034	0.104043941	0.6989
1058	100000	0.0013	0.001	7.33E+17	18.6075	0.104047855	0.7095
1059	5000	0.0014	0.001	7.33E+17	0.981	0.094596429	0.4979
1060	10000	0.0014	0.001	7.33E+17	1.963	0.094644643	0.5906
1061	50000	0.0014	0.001	7.33E+17	9.8208	0.094700571	0.7011
1062	100000	0.0014	0.001	7.33E+17	19.6423	0.094703946	0.7115
1063	5000	0.0015	0.001	7.33E+17	1.0275	0.08631	0.5016
1064	10000	0.0015	0.001	7.33E+17	2.0561	0.0863562	0.5939
1065	50000	0.0015	0.001	7.33E+17	10.2863	0.08640492	0.703
1066	100000	0.0015	0.001	7.33E+17	20.5733	0.08640786	0.7132
1067	5000	0.0016	0.001	7.33E+17	1.0694	0.078951797	0.5047
1068	10000	0.0016	0.001	7.33E+17	2.1399	0.078992402	0.5966
1069	50000	0.0016	0.001	7.33E+17	10.7054	0.079035961	0.7046
1070	100000	0.0016	0.001	7.33E+17	21.4116	0.079038914	0.7149
1071	5000	0.0017	0.001	7.33E+17	1.1071	0.072402042	0.5073
1072	10000	0.0017	0.001	7.33E+17	2.2155	0.07244455	0.5988
1073	50000	0.0017	0.001	7.33E+17	11.0835	0.072483789	0.7061
1074	100000	0.0017	0.001	7.33E+17	22.1678	0.072486405	0.7163
1075	5000	0.0018	0.001	7.33E+17	1.1413	0.066575833	0.5095
1076	10000	0.0018	0.001	7.33E+17	2.2838	0.066610833	0.6007
1077	50000	0.0018	0.001	7.33E+17	11.4253	0.066647583	0.7074
1078	100000	0.0018	0.001	7.33E+17	22.8514	0.066649917	0.7177
1079	5000	0.0019	0.001	7.33E+17	1.1722	0.061370028	0.5113
1080	10000	0.0019	0.001	7.33E+17	2.3458	0.061406676	0.6024
1081	50000	0.0019	0.001	7.33E+17	11.7351	0.061438612	0.7086
1082	100000	0.0019	0.001	7.33E+17	23.471	0.061440706	0.719
1083	5000	0.002	0.001	7.33E+17	1.2004	0.0567189	0.5129
1084	10000	0.002	0.001	7.33E+17	2.4021	0.056749613	0.6037
1085	50000	0.002	0.001	7.33E+17	12.0167	0.056778908	0.7096
1086	100000	0.002	0.001	7.33E+17	24.0342	0.056780798	0.7201
1087	5000	0.0021	0.001	7.33E+17	1.226	0.052542857	0.5143
1088	10000	0.0021	0.001	7.33E+17	2.4534	0.052572857	0.6049
1089	50000	0.0021	0.001	7.33E+17	12.2735	0.052600714	0.7105
1090	100000	0.0021	0.001	7.33E+17	24.5477	0.052602214	0.7212
1091	5000	0.0022	0.001	7.33E+17	1.2495	0.048792459	0.5155
1092	10000	0.0022	0.001	7.33E+17	2.5003	0.048817841	0.6059
1093	50000	0.0022	0.001	7.33E+17	12.5082	0.048844004	0.7114
1094	100000	0.0022	0.001	7.33E+17	25.0171	0.048845371	0.7222
1095	5000	0.0023	0.001	7.33E+17	1.271	0.045410019	0.5165
1096	10000	0.0023	0.001	7.33E+17	2.5434	0.045435028	0.6068
1097	50000	0.0023	0.001	7.33E+17	12.7234	0.045457894	0.7121
1098	100000	0.0023	0.001	7.33E+17	25.4476	0.045459323	0.7231
1099	5000	0.0024	0.001	7.33E+17	1.2908	0.042354375	0.5174
1100	10000	0.0024	0.001	7.33E+17	2.5829	0.042375703	0.6076
1101	50000	0.0024	0.001	7.33E+17	12.9214	0.042398344	0.7128
1102	100000	0.0024	0.001	7.33E+17	25.8436	0.042399656	0.7239
1103	5000	0.0025	0.001	7.33E+17	1.309	0.03958416	0.5182
1104	10000	0.0025	0.001	7.33E+17	2.6195	0.03960684	0.6083
1105	50000	0.0025	0.001	7.33E+17	13.104	0.039626496	0.7135
1106	100000	0.0025	0.001	7.33E+17	26.2088	0.039627706	0.7247
1107	5000	0.0026	0.001	7.33E+17	1.3259	0.037070281	0.519
1108	10000	0.0026	0.001	7.33E+17	2.6532	0.037089852	0.6089
1109	50000	0.0026	0.001	7.33E+17	13.2729	0.037109143	0.7141
1110	100000	0.0026	0.001	7.33E+17	26.5466	0.037110262	0.7254
1111	5000	0.0027	0.001	7.33E+17	1.3415	0.03477963	0.5196
1112	10000	0.0027	0.001	7.33E+17	2.6845	0.034799074	0.6094
1113	50000	0.0027	0.001	7.33E+17	13.4295	0.034817222	0.7146
1114	100000	0.0027	0.001	7.33E+17	26.8598	0.034818259	0.7261
1115	5000	0.0028	0.001	7.33E+17	1.3561	0.032691696	0.5202
1116	10000	0.0028	0.001	7.33E+17	2.7136	0.032708571	0.6099
1117	50000	0.0028	0.001	7.33E+17	13.5751	0.032725688	0.7151
1118	100000	0.0028	0.001	7.33E+17	27.1509	0.032726531	0.7267
1119	5000	0.0029	0.001	7.33E+17	1.3696	0.030779358	0.5207
1120	10000	0.0029	0.001	7.33E+17	2.7408	0.030797337	0.6104
1121	50000	0.0029	0.001	7.33E+17	13.7107	0.030812394	0.7155
1122	100000	0.0029	0.001	7.33E+17	27.4222	0.030813293	0.7273
1123	5000	0.003	0.001	7.33E+17	1.3823	0.0290283	0.5212
1124	10000	0.003	0.001	7.33E+17	2.7661	0.02904405	0.6108
1125	50000	0.003	0.001	7.33E+17	13.8374	0.02905854	0.7159
1126	100000	0.003	0.001	7.33E+17	27.6755	0.029059275	0.7278
1127	4398.1	0.0003	0.001	1.00E+17	0.1126	0.268820627	0.2748
1128	4398.1	0.0003	0.001	5.36E+18	0.1102	0.26309088	0.2716
1129	4398.1	0.0003	0.001	1.06E+19	0.1078	0.257361133	0.2685
1130	4398.1	0.0003	0.001	1.59E+19	0.1056	0.252108865	0.2653
1131	4398.1	0.0003	0.001	2.11E+19	0.1035	0.247095337	0.2623
1132	4398.1	0.0003	0.001	2.64E+19	0.1014	0.242081808	0.2593
1133	4398.1	0.0003	0.001	3.16E+19	0.0994	0.237307019	0.2564
1134	4398.1	0.0003	0.001	3.69E+19	0.0975	0.232770969	0.2535
1135	4398.1	0.0003	0.001	4.22E+19	0.0956	0.22823492	0.2507
1136	4398.1	0.0003	0.001	4.74E+19	0.0939	0.224176349	0.2479
1137	4398.1	0.0003	0.001	5.27E+19	0.0921	0.219879039	0.2452
1138	4398.1	0.0003	0.001	5.79E+19	0.0905	0.216059207	0.2425
1139	4398.1	0.0003	0.001	6.32E+19	0.0889	0.212239376	0.2399
1140	4398.1	0.0003	0.001	6.85E+19	0.0873	0.208419545	0.2373
1141	4398.1	0.0003	0.001	7.37E+19	0.0858	0.204838453	0.2348
1142	4398.1	0.0003	0.001	7.90E+19	0.0844	0.201496101	0.2323
1143	4398.1	0.0003	0.001	8.42E+19	0.083	0.198153748	0.2298
1144	4398.1	0.0003	0.001	8.95E+19	0.0816	0.194811396	0.2274
1145	4398.1	0.0003	0.001	9.47E+19	0.0803	0.191707783	0.2251
1146	4398.1	0.0003	0.001	1.00E+20	0.079	0.18860417	0.2228
