# Supplementary material for: Oriented suspension mechanics with application to improving flow linear dichroism spectroscopy
Source: Proc Math Phys Eng Sci. 2019 Dec 18;475(2232):20190184. doi: 10.1098/rspa.2019.0184 (PMC6936618; doi:10.1098/rspa.2019.0184)
Supplement: List of calculated velocity and orientation parameter averages for oscillating flow [file rspa20190184supp3.csv]

PS	omega*	G*	h*	W*	u*	u	S
1	10	2000	0.0003	0.001	0.25	1.319444444	0.13
2	10	6000	0.0003	0.001	0.25	0.439814815	0.31
3	10	8000	0.0003	0.001	0.25	0.329861111	0.35
4	10	10000	0.0003	0.001	0.26	0.274444444	0.39
5	10	8000	0.0002	0.0005	0.19	0.5640625	0.3
6	10	8000	0.0002	0.002	0.28	0.83125	0.29
7	10	8000	0.0003	0.0005	0.2	0.263888889	0.37
8	10	8000	0.0003	0.002	0.28	0.369444444	0.34
9	10	8000	0.0004	0.0005	0.16	0.11875	0.41
10	10	8000	0.0004	0.002	0.25	0.185546875	0.37
11	10	8000	0.0005	0.0005	0.13	0.06175	0.42
12	10	8000	0.0005	0.002	0.21	0.09975	0.39
13	20	2000	0.0003	0.001	0.23	1.213888889	0.11
14	20	6000	0.0003	0.001	0.23	0.40462963	0.29
15	20	8000	0.0003	0.001	0.23	0.303472222	0.33
16	20	10000	0.0003	0.001	0.23	0.242777778	0.37
17	20	8000	0.0002	0.0005	0.24	0.7125	0.3
18	20	8000	0.0002	0.002	0.3	0.890625	0.28
19	20	8000	0.0003	0.0005	0.18	0.2375	0.35
20	20	8000	0.0003	0.002	0.25	0.329861111	0.32
21	20	8000	0.0004	0.0005	0.14	0.10390625	0.38
22	20	8000	0.0004	0.002	0.2	0.1484375	0.34
23	20	8000	0.0005	0.0005	0.1	0.0475	0.39
24	20	8000	0.0005	0.002	0.16	0.076	0.34
25	30	2000	0.0003	0.001	0.2	1.055555556	0.1
26	30	6000	0.0003	0.001	0.2	0.351851852	0.27
27	30	8000	0.0003	0.001	0.2	0.263888889	0.31
28	30	10000	0.0003	0.001	0.2	0.211111111	0.35
29	30	8000	0.0002	0.0005	0.23	0.6828125	0.29
30	30	8000	0.0002	0.002	0.28	0.83125	0.27
31	30	8000	0.0003	0.0005	0.17	0.224305556	0.33
32	30	8000	0.0003	0.002	0.22	0.290277778	0.3
33	30	8000	0.0004	0.0005	0.12	0.0890625	0.35
34	30	8000	0.0004	0.002	0.17	0.126171875	0.31
35	30	8000	0.0005	0.0005	0.09	0.04275	0.36
36	30	8000	0.0005	0.002	0.13	0.06175	0.3
37	40	8000	0.0002	0.0005	0.22	0.653125	0.28
38	40	8000	0.0003	0.0005	0.15	0.197916667	0.32
39	40	8000	0.0004	0.0005	0.11	0.081640625	0.33
40	40	8000	0.0005	0.0005	0.08	0.038	0.33
41	60	8000	0.0002	0.0005	0.2	0.59375	0.26
42	60	8000	0.0003	0.0005	0.13	0.171527778	0.28
43	60	8000	0.0004	0.0005	0.09	0.066796875	0.28
44	60	8000	0.0005	0.0005	0.06	0.0285	0.28
45	40	8000	0.0002	0.002	0.27	0.8015625	0.26
46	40	8000	0.0003	0.002	0.2	0.263888889	0.28
47	40	8000	0.0004	0.002	0.14	0.10390625	0.28
48	40	8000	0.0005	0.002	0.11	0.05225	0.27
49	60	8000	0.0002	0.002	0.24	0.7125	0.25
50	60	8000	0.0003	0.002	0.16	0.211111111	0.25
51	60	8000	0.0004	0.002	0.11	0.081640625	0.23
52	60	8000	0.0005	0.002	0.08	0.038	0.21
53	10	8000	0.00024	0.0005	0.18	0.37109375	0.33
54	10	8000	0.00024	0.002	0.29	0.597873264	0.31
55	10	8000	0.00028	0.0005	0.2	0.302933673	0.36
56	10	8000	0.00028	0.002	0.29	0.439253827	0.33
57	10	8000	0.00034	0.0005	0.18	0.184904844	0.39
58	10	8000	0.00034	0.002	0.27	0.277357266	0.36
59	10	8000	0.00038	0.0005	0.17	0.139802632	0.4
60	10	8000	0.00038	0.002	0.26	0.213815789	0.37
61	10	8000	0.00044	0.0005	0.14	0.085872934	0.41
62	10	8000	0.00044	0.002	0.24	0.147210744	0.38
63	10	8000	0.00048	0.0005	0.13	0.067003038	0.42
64	10	8000	0.00048	0.002	0.22	0.113389757	0.39
65	20	8000	0.00024	0.0005	0.22	0.453559028	0.32
66	20	8000	0.00024	0.002	0.28	0.577256944	0.3
67	20	8000	0.00028	0.0005	0.19	0.28778699	0.34
68	20	8000	0.00028	0.002	0.26	0.393813776	0.32
69	20	8000	0.00034	0.0005	0.16	0.164359862	0.37
70	20	8000	0.00034	0.002	0.23	0.236267301	0.33
71	20	8000	0.00038	0.0005	0.15	0.123355263	0.38
72	20	8000	0.00038	0.002	0.21	0.172697368	0.34
73	20	8000	0.00044	0.0005	0.12	0.073605372	0.38
74	20	8000	0.00044	0.002	0.18	0.110408058	0.34
75	20	8000	0.00048	0.0005	0.11	0.056694878	0.39
76	20	8000	0.00048	0.002	0.17	0.087619358	0.34
77	30	8000	0.00024	0.0005	0.2	0.412326389	0.31
78	30	8000	0.00024	0.002	0.26	0.536024306	0.29
79	30	8000	0.00028	0.0005	0.18	0.272640306	0.33
80	30	8000	0.00028	0.002	0.23	0.348373724	0.3
81	30	8000	0.00034	0.0005	0.15	0.15408737	0.34
82	30	8000	0.00034	0.002	0.2	0.205449827	0.31
83	30	8000	0.00038	0.0005	0.13	0.106907895	0.35
84	30	8000	0.00038	0.002	0.18	0.148026316	0.31
85	30	8000	0.00044	0.0005	0.11	0.067471591	0.36
86	30	8000	0.00044	0.002	0.15	0.092006715	0.31
87	30	8000	0.00048	0.0005	0.09	0.046386719	0.36
88	30	8000	0.00048	0.002	0.13	0.067003038	0.3
89	10	8000	0.0002	0.00075	0.24	0.7125	0.3
90	10	8000	0.0002	0.00125	0.26	0.771875	0.29
91	10	8000	0.0005	0.00075	0.16	0.076	0.42
92	10	8000	0.0005	0.00125	0.2	0.095	0.4
93	20	8000	0.0002	0.00075	0.26	0.771875	0.29
94	20	8000	0.0002	0.00125	0.28	0.83125	0.28
95	20	8000	0.0005	0.00075	0.13	0.06175	0.38
96	20	8000	0.0005	0.00125	0.15	0.07125	0.35
97	30	8000	0.0002	0.00075	0.25	0.7421875	0.28
98	30	8000	0.0002	0.00125	0.27	0.8015625	0.28
99	30	8000	0.0005	0.00075	0.11	0.05225	0.34
100	30	8000	0.0005	0.00125	0.12	0.057	0.31
101	10	3000	0.0003	0.001	0.25	0.87962963	0.19
102	10	4000	0.0003	0.001	0.25	0.659722222	0.24
103	10	5000	0.0003	0.001	0.25	0.527777778	0.28
104	10	7000	0.0003	0.001	0.25	0.376984127	0.33
105	10	9000	0.0003	0.001	0.26	0.304938272	0.37
106	20	3000	0.0003	0.001	0.23	0.809259259	0.17
107	20	4000	0.0003	0.001	0.23	0.606944444	0.22
108	20	5000	0.0003	0.001	0.23	0.485555556	0.26
109	20	7000	0.0003	0.001	0.23	0.346825397	0.31
110	20	9000	0.0003	0.001	0.23	0.269753086	0.35
111	30	3000	0.0003	0.001	0.2	0.703703704	0.16
112	30	4000	0.0003	0.001	0.2	0.527777778	0.2
113	30	5000	0.0003	0.001	0.2	0.422222222	0.24
114	30	7000	0.0003	0.001	0.2	0.301587302	0.29
115	30	9000	0.0003	0.001	0.2	0.234567901	0.33
116	10	8000	0.0002	0.00225	0.28	0.83125	0.29
117	10	8000	0.0002	0.0025	0.28	0.83125	0.29
118	10	8000	0.0005	0.00225	0.22	0.1045	0.39
119	10	8000	0.0005	0.0025	0.22	0.1045	0.39
120	20	8000	0.0002	0.00225	0.3	0.890625	0.28
121	20	8000	0.0002	0.0025	0.3	0.890625	0.28
122	20	8000	0.0005	0.00225	0.16	0.076	0.34
123	20	8000	0.0005	0.0025	0.16	0.076	0.34
124	30	8000	0.0002	0.00225	0.28	0.83125	0.27
125	30	8000	0.0002	0.0025	0.28	0.83125	0.27
126	30	8000	0.0005	0.00225	0.13	0.06175	0.3
127	30	8000	0.0005	0.0025	0.13	0.06175	0.3
128	10	8000	0.0002	0.0004	0.14	0.415625	0.31
129	10	8000	0.0002	0.001	0.25	0.7421875	0.29
130	10	8000	0.0002	0.0015	0.27	0.8015625	0.29
131	10	8000	0.0002	0.00175	0.28	0.83125	0.29
132	10	8000	0.0005	0.0004	0.1	0.0475	0.42
136	20	8000	0.0002	0.0004	0.2	0.59375	0.3
137	20	8000	0.0002	0.001	0.28	0.83125	0.29
138	20	8000	0.0002	0.0015	0.29	0.8609375	0.28
139	20	8000	0.0002	0.00175	0.29	0.8609375	0.28
140	20	8000	0.0005	0.0004	0.09	0.04275	0.39
141	20	8000	0.0005	0.001	0.14	0.0665	0.36
142	20	8000	0.0005	0.0015	0.15	0.07125	0.35
143	20	8000	0.0005	0.00175	0.16	0.076	0.34
144	30	8000	0.0002	0.0004	0.21	0.6234375	0.29
145	30	8000	0.0002	0.001	0.26	0.771875	0.28
146	30	8000	0.0002	0.0015	0.28	0.83125	0.27
147	30	8000	0.0002	0.00175	0.28	0.83125	0.27
148	30	8000	0.0005	0.0004	0.08	0.038	0.36
149	30	8000	0.0005	0.001	0.11	0.05225	0.32
150	30	8000	0.0005	0.0015	0.12	0.057	0.31
151	30	8000	0.0005	0.00175	0.12	0.057	0.3
152	5	8000	0.0002	0.002	0.29	0.8609375	0.29
153	5	8000	0.0003	0.002	0.28	0.369444444	0.35
156	50	8000	0.0002	0.002	0.25	0.7421875	0.25
157	50	8000	0.0003	0.002	0.18	0.2375	0.27
158	50	8000	0.0004	0.002	0.12	0.0890625	0.26
159	50	8000	0.0005	0.002	0.09	0.04275	0.24
160	70	8000	0.0002	0.002	0.22	0.653125	0.24
161	70	8000	0.0003	0.002	0.15	0.197916667	0.23
162	70	8000	0.0004	0.002	0.1	0.07421875	0.22
163	70	8000	0.0005	0.002	0.07	0.03325	0.19
164	100	8000	0.0002	0.0005	0.16	0.475	0.23
165	100	8000	0.0004	0.0005	0.06	0.04453125	0.22
166	100	8000	0.0002	0.002	0.19	0.5640625	0.21
167	100	8000	0.0004	0.002	0.08	0.059375	0.17
168	10	2000	0.0006	0.001	0.15	0.197916667	0.19
169	10	4000	0.0006	0.001	0.15	0.098958333	0.32
170	10	6000	0.0006	0.001	0.15	0.065972222	0.38
171	10	8000	0.0006	0.001	0.15	0.049479167	0.42
172	100	2000	0.0003	0.001	0.11	0.580555556	0.04
173	100	2000	0.0006	0.001	0.04	0.052777778	0.03
174	100	4000	0.0003	0.001	0.11	0.290277778	0.11
175	100	4000	0.0006	0.001	0.04	0.026388889	0.08
176	100	6000	0.0003	0.001	0.11	0.193518519	0.16
177	100	6000	0.0006	0.001	0.04	0.017592593	0.12
178	100	8000	0.0003	0.001	0.11	0.145138889	0.21
179	100	8000	0.0006	0.001	0.04	0.013194444	0.15
